# Supplementary material for: Crystal structure of 2,2-di­chloro-1-(piperidin-1-yl)butane-1,3-dione
Source: Acta Crystallogr E Crystallogr Commun. 2015 Jan 1;71(Pt 1):o19. doi: 10.1107/S2056989014026164 (PMC4331874; doi:10.1107/S2056989014026164)
Supplement: Supplementary file 1 [file e-71-00o19-sup1.cif]

##############################################################################
#                                                                            #
# This CIF contains the data in a paper accepted for publication in          #
# Acta Crystallographica Section E. It conforms to the requirements of       #
# Notes for Authors for Acta Crystallographica Section E, and has been       #
# peer reviewed under the auspices of the IUCr Commission on Journals.       #
#                                                                            #
# Full details of the Crystallographic Information File format               #
# are given in the paper "The Crystallographic Information File (CIF):       #
# a New Standard Archive File for Crystallography" by S. R. Hall, F. H.      #
# Allen and I. D. Brown [Acta Cryst. (1991), A47, 655-685].                  #
#                                                                            #
# The current version of the core CIF dictionary is obtainable from          #
# ftp://ftp.iucr.org/pub/cif_core.dic.                                       #
#                                                                            #
# Software is freely available for graphical display of the structure(s)     #
# in this CIF. For information consult the CIF software page                 #
# http://www.iucr.org/resources/cif/software.                                #
#                                                                            #
# This file may be used for bona fide research purposes within the           #
# scientific community so long as proper attribution is given to the journal # 
# article from which it was obtained.                                        #
#                                                                            #
##############################################################################
data_I
_audit_creation_method     SHELXL-97
_database_code_depnum_ccdc_archive     'CCDC 1036594'
_chemical_name_systematic
;
2,2-Dichloro-1-(piperidin-1-yl)butane-1,3-dione
;
_chemical_name_common     ?
_chemical_formula_moiety     'C9 H13 Cl2 N O2'
_chemical_formula_sum     'C9 H13 Cl2 N O2'
_chemical_formula_iupac     'C9 H13 Cl2 N O2'
_chemical_formula_weight     238.10
_chemical_melting_point     ?
_symmetry_cell_setting     monoclinic
_symmetry_space_group_name_H-M     'P 21'
_symmetry_space_group_name_Hall     'P 2yb'
loop_
    _symmetry_equiv_pos_as_xyz
    'x, y, z'
    '-x, y+1/2, -z'
_cell_length_a     5.9548(3)
_cell_length_b     10.5510(4)
_cell_length_c     8.5747(3)
_cell_angle_alpha     90.00
_cell_angle_beta     100.568(2)
_cell_angle_gamma     90.00
_cell_volume     529.60(4)
_cell_formula_units_Z     2
_cell_measurement_reflns_used     ?
_cell_measurement_theta_min     ?
_cell_measurement_theta_max     ?
_cell_measurement_temperature     133(2)
_exptl_crystal_description     prism
_exptl_crystal_colour     colourless
_exptl_crystal_size_max     0.066
_exptl_crystal_size_mid     0.054
_exptl_crystal_size_min     0.021
_exptl_crystal_density_diffrn     1.493
_exptl_crystal_density_meas     ?
_exptl_crystal_density_method     'not measured'
_exptl_crystal_F_000     248
_exptl_absorpt_coefficient_mu     0.586
_exptl_absorpt_correction_type     multi-scan
_exptl_absorpt_process_details
;
(SADABS; Bruker, 2002)
;
_exptl_absorpt_correction_T_min     0.6158
_exptl_absorpt_correction_T_max     0.7456
_exptl_special_details
;
;
_diffrn_ambient_temperature     133(2)
_diffrn_radiation_type     MoK\a
_diffrn_radiation_wavelength     0.71073
_diffrn_radiation_source     'fine-focus sealed tube'
_diffrn_radiation_monochromator     graphite
_diffrn_measurement_device_type     'Nonius KappaCCD'
_diffrn_measurement_method     'phi- + omega-scan'
_diffrn_detector_area_resol_mean     ?
_diffrn_reflns_number     3076
_diffrn_reflns_av_R_equivalents     0.0300
_diffrn_reflns_av_sigmaI/netI     0.0324
_diffrn_reflns_theta_min     2.42
_diffrn_reflns_theta_max     27.49
_diffrn_reflns_theta_full     25.00
_diffrn_measured_fraction_theta_max     0.990
_diffrn_measured_fraction_theta_full     0.998
_diffrn_reflns_limit_h_min     -5
_diffrn_reflns_limit_h_max     7
_diffrn_reflns_limit_k_min     -13
_diffrn_reflns_limit_k_max     13
_diffrn_reflns_limit_l_min     -11
_diffrn_reflns_limit_l_max     11
_refine_special_details
;
Refinement of <i>F</i>^2^ against ALL reflections. The weighted <i>R</i>-factor
<i>wR</i> and goodness of fit <i>S</i> are based on <i>F</i>^2^, conventional
<i>R</i>-factors <i>R</i> are based on <i>F</i>, with <i>F</i> set to zero for
negative <i>F</i>^2^. The threshold expression of <i>F</i>^2^ >
\s(<i>F</i>^2^) is used only for calculating <i>R</i>-factors(gt) <i>etc</i>.
and is not relevant to the choice of reflections for refinement.
<i>R</i>-factors based on <i>F</i>^2^ are statistically about twice as large
as those based on <i>F</i>, and <i>R</i>- factors based on ALL data will be
even larger.
;
_reflns_number_total     2402
_reflns_number_gt     2085
_reflns_threshold_expression     I>2sigma(I)
_refine_ls_structure_factor_coef     Fsqd
_refine_ls_matrix_type     full
_refine_ls_R_factor_all     0.0244
_refine_ls_R_factor_gt     0.0239
_refine_ls_wR_factor_gt     0.0587
_refine_ls_wR_factor_ref     0.0592
_refine_ls_goodness_of_fit_ref     1.087
_refine_ls_restrained_S_all     1.087
_refine_ls_number_reflns     2402
_refine_ls_number_parameters     128
_refine_ls_number_restraints     1
_refine_ls_hydrogen_treatment     refall
_refine_ls_weighting_scheme     calc
_refine_ls_weighting_details
         'calc w=1/[\s^2^(Fo^2^)+(0.0215P)^2^+0.1164P] where P=(Fo^2^+2Fc^2^)/3'
_atom_sites_solution_hydrogens     mixed
_atom_sites_solution_primary     direct
_atom_sites_solution_secondary     difmap
_refine_ls_shift/su_max     0.001
_refine_ls_shift/su_mean     0.000
_refine_diff_density_max     0.326
_refine_diff_density_min     -0.213
_refine_ls_extinction_method     none
_refine_ls_extinction_coef     ?
_refine_ls_abs_structure_details
;
Flack (1983), 1115 Friedel pairs
;
_refine_ls_abs_structure_Flack     0.08(4)
loop_
    _atom_type_symbol
    _atom_type_description
    _atom_type_scat_dispersion_real
    _atom_type_scat_dispersion_imag
    _atom_type_scat_source
    'C' 'C' 0.0033 0.0016
                         'International Tables Vol C Tables 4.2.6.8 and 6.1.1.4'
    'H' 'H' 0.0000 0.0000
                         'International Tables Vol C Tables 4.2.6.8 and 6.1.1.4'
    'N' 'N' 0.0061 0.0033
                         'International Tables Vol C Tables 4.2.6.8 and 6.1.1.4'
    'O' 'O' 0.0106 0.0060
                         'International Tables Vol C Tables 4.2.6.8 and 6.1.1.4'
    'Cl' 'Cl' 0.1484 0.1585
                         'International Tables Vol C Tables 4.2.6.8 and 6.1.1.4'
_computing_data_collection
;
COLLECT (Nonius, 1998)
;
_computing_cell_refinement
;
DENZO (Otwinowski & Minor, 1997)
;
_computing_data_reduction
;
DENZO (Otwinowski & Minor, 1997)
;
_computing_structure_solution
;
SHELXS97 (Sheldrick, 2008)
;
_computing_structure_refinement
;
SHELXL97 (Sheldrick, 2008)
;
_computing_molecular_graphics
;
ORTEP-3 for Windows (Farrugia, 2012) and Mercury (Macrae <i>et al.</i>,
2006)
;
_computing_publication_material
;
SHELXL97 (Sheldrick, 2008)
;
loop_
    _atom_site_type_symbol
    _atom_site_label
    _atom_site_fract_x
    _atom_site_fract_y
    _atom_site_fract_z
    _atom_site_U_iso_or_equiv
    _atom_site_adp_type
    _atom_site_calc_flag
    _atom_site_refinement_flags
    _atom_site_occupancy
    _atom_site_symmetry_multiplicity
    _atom_site_disorder_assembly
    _atom_site_disorder_group
    Cl Cl1 1.44673(6) 0.94886(3) 0.75108(4) 0.01711(9) Uani d . 1 1 . .
    Cl Cl2 0.97291(6) 1.00243(3) 0.62597(4) 0.01824(9) Uani d . 1 1 . .
    O O1 0.9936(2) 1.00543(12) 0.95581(13) 0.0203(2) Uani d . 1 1 . .
    O O2 1.2365(2) 0.72093(11) 0.60201(14) 0.0228(3) Uani d . 1 1 . .
    N N1 1.2241(2) 0.83853(12) 1.03862(15) 0.0149(3) Uani d . 1 1 . .
    C C1 1.3935(3) 0.73987(14) 1.02007(18) 0.0156(3) Uani d . 1 1 . .
    H H1A 1.4037 0.7314 0.9066 0.019 Uiso calc R 1 1 . .
    H H1B 1.3440 0.6574 1.0572 0.019 Uiso calc R 1 1 . .
    C C2 1.6274(3) 0.77486(15) 1.11579(19) 0.0183(3) Uani d . 1 1 . .
    H H2A 1.6857 0.8511 1.0689 0.022 Uiso calc R 1 1 . .
    H H2B 1.7358 0.7046 1.1101 0.022 Uiso calc R 1 1 . .
    C C3 1.6153(3) 0.80114(17) 1.28938(19) 0.0211(3) Uani d . 1 1 . .
    H H3A 1.5787 0.7217 1.3409 0.025 Uiso calc R 1 1 . .
    H H3B 1.7656 0.8316 1.3458 0.025 Uiso calc R 1 1 . .
    C C4 1.4336(3) 0.90029(16) 1.30135(19) 0.0208(3) Uani d . 1 1 . .
    H H4A 1.4784 0.9824 1.2603 0.025 Uiso calc R 1 1 . .
    H H4B 1.4203 0.9120 1.4139 0.025 Uiso calc R 1 1 . .
    C C5 1.2036(3) 0.85828(15) 1.20554(18) 0.0183(3) Uani d . 1 1 . .
    H H5A 1.1546 0.7785 1.2501 0.022 Uiso calc R 1 1 . .
    H H5B 1.0867 0.9238 1.2120 0.022 Uiso calc R 1 1 . .
    C C6 1.1183(3) 0.91946(13) 0.92819(18) 0.0140(3) Uani d . 1 1 . .
    C C7 1.1618(3) 0.90173(14) 0.75549(18) 0.0145(3) Uani d . 1 1 . .
    C C8 1.1108(3) 0.76732(14) 0.68101(18) 0.0160(3) Uani d . 1 1 . .
    C C9 0.8979(3) 0.70565(15) 0.7144(2) 0.0202(3) Uani d . 1 1 . .
    H H9D 0.8409 0.6448 0.6300 0.030 Uiso calc R 1 1 . .
    H H9C 0.7814 0.7705 0.7187 0.030 Uiso calc R 1 1 . .
    H H9B 0.9321 0.6613 0.8164 0.030 Uiso calc R 1 1 . .
loop_
    _atom_site_aniso_label
    _atom_site_aniso_U_11
    _atom_site_aniso_U_22
    _atom_site_aniso_U_33
    _atom_site_aniso_U_12
    _atom_site_aniso_U_13
    _atom_site_aniso_U_23
    Cl1 0.01400(17) 0.01793(17) 0.02027(18) -0.00249(13) 0.00546(13)
                                                                    -0.00093(14)
    Cl2 0.01831(18) 0.01753(16) 0.01794(17) 0.00204(14) 0.00086(13) 0.00373(14)
    O1 0.0207(6) 0.0196(5) 0.0218(5) 0.0062(5) 0.0069(5) -0.0008(5)
    O2 0.0234(6) 0.0232(6) 0.0229(6) -0.0011(5) 0.0071(5) -0.0076(5)
    N1 0.0130(6) 0.0157(6) 0.0162(6) 0.0009(5) 0.0030(5) 0.0001(5)
    C1 0.0147(7) 0.0140(7) 0.0177(8) 0.0028(6) 0.0020(6) -0.0007(5)
    C2 0.0133(7) 0.0199(7) 0.0212(8) 0.0014(6) 0.0019(6) 0.0002(6)
    C3 0.0184(8) 0.0259(8) 0.0178(8) -0.0008(6) -0.0001(6) 0.0001(6)
    C4 0.0226(9) 0.0232(8) 0.0171(7) -0.0012(7) 0.0050(6) -0.0035(6)
    C5 0.0179(8) 0.0221(8) 0.0160(7) 0.0006(6) 0.0062(6) 0.0011(6)
    C6 0.0101(7) 0.0151(7) 0.0169(7) -0.0040(5) 0.0026(6) -0.0014(5)
    C7 0.0115(7) 0.0153(7) 0.0172(7) -0.0009(6) 0.0041(6) 0.0009(6)
    C8 0.0169(8) 0.0148(7) 0.0152(7) 0.0004(6) 0.0001(6) 0.0008(6)
    C9 0.0187(8) 0.0177(7) 0.0246(8) -0.0040(7) 0.0047(7) -0.0016(6)
_geom_special_details
;
All e.s.d.'s (except the e.s.d. in the dihedral angle between two l.s. planes)
are estimated using the full covariance matrix. The cell e.s.d.'s are taken
into account individually in the estimation of e.s.d.'s in distances, angles
and torsion angles; correlations between e.s.d.'s in cell parameters are only
used when they are defined by crystal symmetry. An approximate (isotropic)
treatment of cell e.s.d.'s is used for estimating e.s.d.'s involving l.s.
planes.
;
loop_
    _geom_bond_atom_site_label_1
    _geom_bond_atom_site_label_2
    _geom_bond_site_symmetry_2
    _geom_bond_distance
    _geom_bond_publ_flag
    Cl1 C7 . 1.7752(16) ?
    Cl2 C7 . 1.7802(15) ?
    O1 C6 . 1.2226(19) ?
    O2 C8 . 1.202(2) ?
    N1 C6 . 1.3431(19) ?
    N1 C5 . 1.4734(19) ?
    N1 C1 . 1.4782(19) ?
    C1 C2 . 1.527(2) ?
    C1 H1A . 0.9900 ?
    C1 H1B . 0.9900 ?
    C2 C3 . 1.529(2) ?
    C2 H2A . 0.9900 ?
    C2 H2B . 0.9900 ?
    C3 C4 . 1.522(2) ?
    C3 H3A . 0.9900 ?
    C3 H3B . 0.9900 ?
    C4 C5 . 1.528(2) ?
    C4 H4A . 0.9900 ?
    C4 H4B . 0.9900 ?
    C5 H5A . 0.9900 ?
    C5 H5B . 0.9900 ?
    C6 C7 . 1.561(2) ?
    C7 C8 . 1.562(2) ?
    C8 C9 . 1.499(2) ?
    C9 H9D . 0.9800 ?
    C9 H9C . 0.9800 ?
    C9 H9B . 0.9800 ?
loop_
    _geom_angle_atom_site_label_1
    _geom_angle_atom_site_label_2
    _geom_angle_atom_site_label_3
    _geom_angle_site_symmetry_1
    _geom_angle_site_symmetry_3
    _geom_angle
    _geom_angle_publ_flag
    C6 N1 C5 . . 118.90(12) ?
    C6 N1 C1 . . 127.81(13) ?
    C5 N1 C1 . . 112.57(12) ?
    N1 C1 C2 . . 110.19(12) ?
    N1 C1 H1A . . 109.6 ?
    C2 C1 H1A . . 109.6 ?
    N1 C1 H1B . . 109.6 ?
    C2 C1 H1B . . 109.6 ?
    H1A C1 H1B . . 108.1 ?
    C1 C2 C3 . . 111.45(13) ?
    C1 C2 H2A . . 109.3 ?
    C3 C2 H2A . . 109.3 ?
    C1 C2 H2B . . 109.3 ?
    C3 C2 H2B . . 109.3 ?
    H2A C2 H2B . . 108.0 ?
    C4 C3 C2 . . 110.58(13) ?
    C4 C3 H3A . . 109.5 ?
    C2 C3 H3A . . 109.5 ?
    C4 C3 H3B . . 109.5 ?
    C2 C3 H3B . . 109.5 ?
    H3A C3 H3B . . 108.1 ?
    C3 C4 C5 . . 110.03(14) ?
    C3 C4 H4A . . 109.7 ?
    C5 C4 H4A . . 109.7 ?
    C3 C4 H4B . . 109.7 ?
    C5 C4 H4B . . 109.7 ?
    H4A C4 H4B . . 108.2 ?
    N1 C5 C4 . . 109.73(13) ?
    N1 C5 H5A . . 109.7 ?
    C4 C5 H5A . . 109.7 ?
    N1 C5 H5B . . 109.7 ?
    C4 C5 H5B . . 109.7 ?
    H5A C5 H5B . . 108.2 ?
    O1 C6 N1 . . 123.93(14) ?
    O1 C6 C7 . . 119.03(13) ?
    N1 C6 C7 . . 117.04(12) ?
    C6 C7 C8 . . 116.30(12) ?
    C6 C7 Cl1 . . 108.20(10) ?
    C8 C7 Cl1 . . 111.13(11) ?
    C6 C7 Cl2 . . 108.94(10) ?
    C8 C7 Cl2 . . 103.51(10) ?
    Cl1 C7 Cl2 . . 108.45(8) ?
    O2 C8 C9 . . 124.54(14) ?
    O2 C8 C7 . . 120.38(14) ?
    C9 C8 C7 . . 115.07(13) ?
    C8 C9 H9D . . 109.5 ?
    C8 C9 H9C . . 109.5 ?
    H9D C9 H9C . . 109.5 ?
    C8 C9 H9B . . 109.5 ?
    H9D C9 H9B . . 109.5 ?
    H9C C9 H9B . . 109.5 ?
loop_
    _geom_hbond_atom_site_label_D
    _geom_hbond_atom_site_label_H
    _geom_hbond_atom_site_label_A
    _geom_hbond_site_symmetry_D
    _geom_hbond_site_symmetry_H
    _geom_hbond_site_symmetry_A
    _geom_hbond_distance_DH
    _geom_hbond_distance_HA
    _geom_hbond_distance_DA
    _geom_hbond_angle_DHA
    _geom_hbond_publ_flag
    C1 H1A O1 . . 2_747 0.99 2.558 3.413(2) 145 yes
    C9 H9C O1 . . 2_747 0.98 2.529 3.494(2) 168 yes
    C9 H9C Cl1 . . 1_455 0.98 2.79 3.770(2) 176 yes
_iucr_refine_instructions_details
;
TITL p21 in P2(1)
CELL 0.71073   5.9548  10.5510   8.5747  90.000 100.568  90.000
ZERR    2.00   0.0003   0.0004   0.0003   0.000   0.002   0.000
LATT -1
SYMM -X, 0.5+Y, -Z
SFAC C H N O CL
UNIT 18 26 2 4 4
L.S. 8
BOND $H
FMAP 2
PLAN 20
ACTA 50
TEMP -140
SIZE 0.055 0.045 0.023
REM  COLOR:colourless
WGHT    0.021500    0.116400
FVAR       1.50683
CL1   5    1.446730    0.948865    0.751076    11.00000    0.01400    0.01793 =
         0.02027   -0.00093    0.00546   -0.00249
CL2   5    0.972914    1.002425    0.625970    11.00000    0.01831    0.01753 =
         0.01794    0.00373    0.00086    0.00204
O1    4    0.993563    1.005428    0.955815    11.00000    0.02069    0.01960 =
         0.02177   -0.00080    0.00687    0.00616
O2    4    1.236466    0.720932    0.602014    11.00000    0.02344    0.02319 =
         0.02288   -0.00764    0.00713   -0.00113
N1    3    1.224086    0.838531    1.038616    11.00000    0.01303    0.01573 =
         0.01618    0.00013    0.00302    0.00090
C1    1    1.393466    0.739870    1.020068    11.00000    0.01473    0.01403 =
         0.01773   -0.00067    0.00196    0.00280
AFIX  23
H1A   2    1.403679    0.731355    0.906601    11.00000   -1.20000
H1B   2    1.344026    0.657355    1.057153    11.00000   -1.20000
AFIX   0
C2    1    1.627434    0.774864    1.115790    11.00000    0.01329    0.01987 =
         0.02123    0.00021    0.00185    0.00141
AFIX  23
H2A   2    1.685686    0.851081    1.068864    11.00000   -1.20000
H2B   2    1.735775    0.704570    1.110149    11.00000   -1.20000
AFIX   0
C3    1    1.615268    0.801143    1.289379    11.00000    0.01839    0.02594 =
         0.01780    0.00008   -0.00014   -0.00077
AFIX  23
H3A   2    1.578655    0.721715    1.340870    11.00000   -1.20000
H3B   2    1.765634    0.831614    1.345771    11.00000   -1.20000
AFIX   0
C4    1    1.433579    0.900286    1.301353    11.00000    0.02257    0.02323 =
         0.01712   -0.00355    0.00501   -0.00119
AFIX  23
H4A   2    1.478396    0.982410    1.260344    11.00000   -1.20000
H4B   2    1.420309    0.912003    1.413856    11.00000   -1.20000
AFIX   0
C5    1    1.203600    0.858280    1.205541    11.00000    0.01789    0.02205 =
         0.01603    0.00111    0.00624    0.00061
AFIX  23
H5A   2    1.154636    0.778520    1.250104    11.00000   -1.20000
H5B   2    1.086695    0.923827    1.211995    11.00000   -1.20000
AFIX   0
C6    1    1.118270    0.919463    0.928187    11.00000    0.01006    0.01510 =
         0.01690   -0.00145    0.00261   -0.00403
C7    1    1.161788    0.901728    0.755485    11.00000    0.01146    0.01529 =
         0.01718    0.00091    0.00408   -0.00088
C8    1    1.110804    0.767317    0.681014    11.00000    0.01689    0.01484 =
         0.01518    0.00084    0.00013    0.00042
C9    1    0.897876    0.705651    0.714439    11.00000    0.01868    0.01766 =
         0.02462   -0.00162    0.00474   -0.00397
AFIX 137
H9D   2    0.840915    0.644844    0.630037    11.00000   -1.50000
H9C   2    0.781385    0.770528    0.718702    11.00000   -1.50000
H9B   2    0.932106    0.661261    0.816434    11.00000   -1.50000
HKLF 4
REM  p21 in P2(1)
REM R1 =  0.0239 for   2374 Fo > 4sig(Fo)  and  0.0244 for all   2402 data
REM    128 parameters refined using      1 restraints
END
WGHT      0.0215      0.1145
REM Highest difference peak  0.326,  deepest hole -0.213,  1-sigma level  0.048
Q1    1   1.4670  0.9536  0.8560  11.00000  0.05    0.33
Q2    1   0.9562  0.9961  0.5215  11.00000  0.05    0.29
Q3    1   0.9955  1.0060  0.7263  11.00000  0.05    0.28
Q4    1   1.6129  0.7938  1.1994  11.00000  0.05    0.25
Q5    1   1.1232  0.9038  0.8348  11.00000  0.05    0.25
Q6    1   1.1419  0.8329  0.7275  11.00000  0.05    0.23
Q7    1   1.4350  0.9526  0.6455  11.00000  0.05    0.23
Q8    1   0.9936  1.0108  1.0383  11.00000  0.05    0.19
Q9    1   1.2010  0.8466  1.1224  11.00000  0.05    0.19
Q10   1   0.9179  1.0013  0.4173  11.00000  0.05    0.18
Q11   1   1.1423  0.8687  0.9835  11.00000  0.05    0.17
Q12   1   1.4508  0.9422  1.4009  11.00000  0.05    0.16
Q13   1   1.8566  0.6576  1.2969  11.00000  0.05    0.16
Q14   1   1.7149  0.8027  1.3287  11.00000  0.05    0.15
Q15   1   0.8576  0.7072  0.7832  11.00000  0.05    0.14
Q16   1   1.5138  0.7536  1.0764  11.00000  0.05    0.14
Q17   1   1.2476  0.7130  0.5072  11.00000  0.05    0.14
Q18   1   1.1143  0.9651  0.9564  11.00000  0.05    0.14
Q19   1   1.2782  0.8507  1.0442  11.00000  0.05    0.14
Q20   1   1.0787  0.9382  0.5158  11.00000  0.05    0.14
;
data_New_Global_Publ_Block
_journal_date_recd_electronic     2014-11-19
_journal_date_accepted     2014-11-28
_journal_name_full     'Acta Crystallographica, Section E'
_journal_year     2015
_journal_volume     71
_journal_issue      1
_journal_page_first     o19
_journal_page_last     o19
_journal_paper_category     HO
_journal_paper_doi     10.1107/S2056989014026164
_journal_coeditor_code     HG5420
_publ_contact_author_name     'Wolfgang Imhof'
_publ_contact_author_address
;
University Koblenz-Landau
Institute for Natural Sciences
Universit\"atsstrasse 1
56070 Koblenz
Germany
;
_publ_contact_author_email     imhof@uni-koblenz.de
_publ_contact_author_fax     '++49-261-2872251'
_publ_contact_author_phone     '++49-261-2872259'
_publ_section_title
;
Crystal structure of 2,2-dichloro-1-(piperidin-1-yl)butane-1,3-dione
;
loop_
    _publ_author_name
    _publ_author_footnote
    _publ_author_address
    'Schwierz, Markus' .
;
University Koblenz-Landau
Institute for Natural Sciences
Universit\"atsstrasse 1
56070 Koblenz
Germany
;
    'G\"orls, Helmar' .
;
Friedrich-Schiller-University Jena
Institute of Inorganic and Analytical Chemistry
Humboldtstrasse 8
07743 Jena, Germany
;
    'Imhof, Wolfgang' .
;
University Koblenz-Landau
Institute for Natural Sciences
Universit\"atsstrasse 1
56070 Koblenz
Germany
;
