# Supplementary material for: Crystal structure of 2,2-di­chloro-1-(piperidin-1-yl)butane-1,3-dione
Source: Acta Crystallogr E Crystallogr Commun. 2015 Jan 1;71(Pt 1):o19. doi: 10.1107/S2056989014026164 (PMC4331874; doi:10.1107/S2056989014026164)
Supplement: Supplementary file 2 [file e-71-00o19-Isup2.hkl]

# 
# h,k,l, Fc-squared, Fo-squared, sigma(Fo-squared) and status flag 
# 
data_I
_shelx_title ' p21 in P2(1)' 
_shelx_refln_list_code          4 
_shelx_F_calc_maximum       65.17 
_exptl_crystal_F_000       248.00 
_reflns_d_resolution_high  0.7660 
 
loop_ 
 _symmetry_equiv_pos_as_xyz 
 'x, y, z' 
 '-x, y+1/2, -z' 
 
_cell_length_a     5.9548 
_cell_length_b    10.5510 
_cell_length_c     8.5747 
_cell_angle_alpha  90.000 
_cell_angle_beta  100.568 
_cell_angle_gamma  90.000 
 
_shelx_F_squared_multiplier     1.000 
 
loop_ 
 _refln_index_h 
 _refln_index_k 
 _refln_index_l 
 _refln_F_squared_calc 
 _refln_F_squared_meas 
 _refln_F_squared_sigma 
 _refln_observed_status 
   1 -13   0        6.42        5.49      0.84 o 
   2 -13   0       40.07       39.22      2.09 o 
   0 -12   0      106.82      114.40      6.06 o 
   1 -12   0      301.05      315.29      8.72 o 
   2 -12   0       62.33       64.74      2.52 o 
   3 -12   0       77.47       70.25      2.60 o 
   1 -11   0       52.08       51.27      1.83 o 
   2 -11   0        2.51        2.03      0.72 o 
   3 -11   0      137.78      134.13      4.58 o 
   4 -11   0        6.31        5.97      0.70 o 
   0 -10   0      116.24      114.11      4.60 o 
   1 -10   0      596.77      616.34     18.89 o 
   2 -10   0       63.46       62.73      2.25 o 
   3 -10   0      215.13      215.15      7.18 o 
   4 -10   0       29.53       26.74      1.40 o 
   5 -10   0       13.51        9.82      1.46 o 
   1  -9   0      160.38      161.17      4.95 o 
   2  -9   0      100.26      101.40      1.88 o 
   3  -9   0       71.46       73.86      2.10 o 
   4  -9   0       18.88       19.01      0.81 o 
   5  -9   0      309.10      299.40     11.31 o 
   0  -8   0      110.58      120.88      7.84 o 
   1  -8   0      741.11      759.47     31.52 o 
   2  -8   0       92.37       95.54      1.96 o 
   3  -8   0      361.23      381.66      9.45 o 
   4  -8   0      191.13      194.97      6.38 o 
   5  -8   0      129.81      125.19      6.94 o 
   6  -8   0      131.08      122.11      5.65 o 
   1  -7   0       36.11       33.43      2.29 o 
   2  -7   0      208.85      225.89      4.77 o 
   3  -7   0      613.05      624.06     15.13 o 
   4  -7   0       72.58       80.60      2.27 o 
   5  -7   0      216.00      230.88      8.82 o 
   6  -7   0      110.62      101.65      5.81 o 
   0  -6   0       15.62       29.89      5.01 o 
   1  -6   0     1475.00     1488.45     25.26 o 
   2  -6   0      380.04      389.46      9.61 o 
   3  -6   0      512.39      532.06     11.85 o 
   4  -6   0      590.50      592.51     14.61 o 
   5  -6   0      137.00      145.07      6.46 o 
   6  -6   0       87.37       90.03      4.96 o 
   1  -5   0      529.53      555.23      9.87 o 
   2  -5   0       87.37       99.18      2.19 o 
   3  -5   0      649.28      674.77     14.67 o 
   4  -5   0       90.12       86.06      2.70 o 
   5  -5   0      156.12      162.39      4.55 o 
   6  -5   0      327.46      333.01     17.01 o 
   7  -5   0       52.17       49.47      3.39 o 
   0  -4   0     3178.30     2952.43    266.81 o 
   1  -4   0      574.70      582.51     12.42 o 
   2  -4   0     1552.96     1680.58     30.32 o 
   3  -4   0     1092.00     1140.53     20.60 o 
   4  -4   0       83.99       92.51      2.97 o 
   5  -4   0      141.51      138.36      6.26 o 
   6  -4   0       42.91       43.90      2.51 o 
   7  -4   0      118.25      115.52      8.34 o 
   1  -3   0      443.15      460.34     10.01 o 
   2  -3   0     1540.91     1678.42     30.16 o 
   3  -3   0      606.02      610.94     15.80 o 
   4  -3   0      447.33      458.63     12.98 o 
   5  -3   0       53.50       52.22      1.71 o 
   6  -3   0      248.05      255.69     14.99 o 
   7  -3   0       88.81       92.31      7.54 o 
   1  -2   0     1053.21     1090.71     21.00 o 
   3  -2   0      522.73      542.53     15.20 o 
   4  -2   0      674.99      675.50     16.43 o 
   5  -2   0       98.78       91.37      3.23 o 
   6  -2   0      141.78      128.78      7.79 o 
   7  -2   0      258.46      247.07     19.10 o 
   2  -1   0      185.95      202.76      5.02 o 
   3  -1   0      161.37      181.17      4.19 o 
   4  -1   0     1384.87     1423.75     29.94 o 
   5  -1   0      111.74      112.28      3.45 o 
   6  -1   0      488.99      496.60     18.87 o 
   7  -1   0        4.43        2.73      1.27 o 
   1   0   0      270.75      282.24      7.67 o 
   2   0   0     1207.09     1239.64     28.17 o 
   3   0   0        1.49        2.89      0.30 o 
   4   0   0       54.69       54.48      1.47 o 
   5   0   0      509.79      475.81     13.50 o 
   6   0   0       28.31       28.09      4.22 o 
   7   0   0       70.20       87.57      5.41 o 
   2   1   0      201.42      218.56      5.45 o 
   3   1   0      166.48      190.90      3.91 o 
   4   1   0     1367.36     1377.97     55.90 o 
   5   1   0      110.18      105.26      3.04 o 
   6   1   0      489.08      559.42     22.88 o 
   7   1   0        4.30        4.55      1.50 o 
   1   2   0     1041.00     1055.60     31.19 o 
   2   2   0     3796.12     4001.37    157.61 o 
   3   2   0      527.86      570.65     16.70 o 
   4   2   0      680.93      709.23     18.10 o 
   5   2   0       93.94       92.34      5.60 o 
   6   2   0      139.43      139.54      6.99 o 
   7   2   0      260.61      268.13     17.53 o 
   1   3   0      439.95      443.92     11.04 o 
   2   3   0     1556.02     1683.29     37.57 o 
   3   3   0      607.64      649.00     17.87 o 
   4   3   0      439.23      459.76     12.22 o 
   5   3   0       50.07       53.91      8.18 o 
   6   3   0      245.48      241.97     13.24 o 
   7   3   0       88.22       97.18      6.58 o 
   0   4   0     3181.48     3296.77    189.79 o 
   1   4   0      565.09      549.07     13.17 o 
   2   4   0     1556.64     1645.22     48.95 o 
   3   4   0     1088.06     1120.86     58.02 o 
   4   4   0       86.14       89.46      3.45 o 
   5   4   0      146.37      151.11     10.39 o 
   6   4   0       44.37       45.83      3.33 o 
   7   4   0      115.98      125.79      8.64 o 
   1   5   0      522.97      549.96     13.09 o 
   2   5   0       81.82       93.48      2.15 o 
   3   5   0      649.99      667.37     23.10 o 
   4   5   0       84.36       83.43      3.13 o 
   5   5   0      157.11      164.39     12.08 o 
   6   5   0      326.80      370.11     16.47 o 
   7   5   0       49.61       57.03      4.73 o 
   0   6   0       17.29       20.61      1.70 o 
   1   6   0     1475.01     1455.97     38.01 o 
   2   6   0      375.00      358.58     12.27 o 
   3   6   0      500.77      520.84     17.97 o 
   4   6   0      596.39      584.24     21.69 o 
   5   6   0      138.27      145.06      6.10 o 
   6   6   0       85.35       86.64      6.24 o 
   1   7   0       34.94       36.62      0.88 o 
   2   7   0      214.83      222.20      6.42 o 
   3   7   0      594.52      621.05     22.40 o 
   4   7   0       77.13       81.80      4.09 o 
   5   7   0      220.05      238.50     12.39 o 
   6   7   0      105.33      101.52      5.70 o 
   0   8   0      114.38      121.74      5.07 o 
   1   8   0      739.74      730.52     18.15 o 
   2   8   0       95.91       95.81      3.35 o 
   3   8   0      361.95      349.82     11.80 o 
   4   8   0      185.95      198.73      8.13 o 
   5   8   0      128.95      121.69      7.59 o 
   6   8   0      132.78      108.90     10.43 o 
   1   9   0      161.70      158.33      5.47 o 
   2   9   0      100.10       96.42      3.70 o 
   3   9   0       73.51       79.69      4.99 o 
   4   9   0       18.91       18.71      1.52 o 
   5   9   0      309.70      302.92     30.56 o 
   0  10   0      114.92      124.15      6.14 o 
   1  10   0      600.42      620.08     15.18 o 
   2  10   0       62.08       59.86      2.00 o 
   3  10   0      213.45      216.46     14.40 o 
   4  10   0       31.09       28.62      1.87 o 
   1  11   0       49.37       47.26      1.91 o 
   2  11   0        2.10        2.30      0.49 o 
   0  12   0      103.89      112.27      7.27 o 
   1  12   0      308.50      319.72     16.76 o 
   2  12   0       61.42       64.49      4.26 o 
   3  12   0       78.15       78.04      6.71 o 
   2  13   0       42.06       38.39      5.66 o 
  -2 -13   1      223.61      221.03     12.94 o 
  -1 -13   1      244.86      251.54     10.79 o 
   0 -13   1       70.12       68.54      5.29 o 
   1 -13   1       75.45       76.41      4.58 o 
   2 -13   1       52.15       48.28      2.83 o 
  -3 -12   1       82.69       81.12      4.55 o 
  -2 -12   1      193.18      191.44      7.37 o 
  -1 -12   1        0.09        0.50      0.58 o 
   0 -12   1       15.02       14.80      0.87 o 
   1 -12   1       33.41       35.96      1.44 o 
   2 -12   1       73.28       77.46      2.39 o 
   3 -12   1      168.74      170.90      6.05 o 
  -4 -11   1       60.26       58.73      3.25 o 
  -3 -11   1      245.26      242.49      8.45 o 
  -2 -11   1       66.28       59.26      2.23 o 
  -1 -11   1      438.19      441.56     15.10 o 
   0 -11   1       21.70       21.81      1.55 o 
   1 -11   1      346.87      349.23     11.01 o 
   2 -11   1       88.93       85.99      2.93 o 
   3 -11   1        3.19        4.63      0.70 o 
   4 -11   1        7.51        7.11      0.77 o 
  -5 -10   1      101.55       88.50      4.67 o 
  -4 -10   1       17.83       20.55      1.17 o 
  -3 -10   1      157.06      168.47      5.20 o 
  -2 -10   1       45.10       42.29      1.58 o 
  -1 -10   1        3.33        2.94      0.69 o 
   0 -10   1      121.41      119.23      4.32 o 
   1 -10   1       14.88       16.29      0.87 o 
   2 -10   1        5.79        4.70      0.53 o 
   3 -10   1      404.79      410.37     13.03 o 
   4 -10   1       32.29       27.28      1.60 o 
   5 -10   1      390.41      294.23     28.77 o 
  -5  -9   1       60.25       62.01      4.39 o 
  -4  -9   1       89.64       91.79      2.73 o 
  -3  -9   1       75.75       71.97      1.97 o 
  -2  -9   1        5.84        4.07      0.92 o 
  -1  -9   1      623.63      642.41     16.82 o 
   0  -9   1       24.10       26.62      1.01 o 
   1  -9   1      892.57      880.89     12.54 o 
   2  -9   1      112.33      111.92      2.88 o 
   3  -9   1      140.23      140.90      4.04 o 
   4  -9   1        5.30        5.15      0.53 o 
   5  -9   1        6.40        7.87      0.97 o 
  -6  -8   1       10.28       10.19      1.04 o 
  -5  -8   1      326.63      330.86      9.85 o 
  -4  -8   1      190.75      185.99      4.24 o 
  -3  -8   1      124.49      116.99      3.03 o 
  -2  -8   1      263.35      266.64      5.30 o 
  -1  -8   1       14.86       14.38      0.66 o 
   0  -8   1       20.43       20.76      0.86 o 
   1  -8   1      300.79      320.37      7.74 o 
   2  -8   1      151.74      157.45      3.56 o 
   3  -8   1      131.63      138.63      3.69 o 
   4  -8   1       16.85       17.31      0.67 o 
   5  -8   1      326.11      290.13     15.71 o 
   6  -8   1       25.12       27.42      2.02 o 
  -6  -7   1      141.15      139.13      7.21 o 
  -5  -7   1       90.62       96.76      4.59 o 
  -4  -7   1       33.27       30.01      1.12 o 
  -3  -7   1      723.98      758.87     16.61 o 
  -2  -7   1      213.61      213.30      4.30 o 
  -1  -7   1      502.22      517.40     12.06 o 
   0  -7   1       52.79       49.32      1.05 o 
   1  -7   1      635.52      656.89     15.84 o 
   2  -7   1      154.89      168.30      5.45 o 
   3  -7   1      176.75      184.30      6.04 o 
   4  -7   1       14.27       14.47      0.59 o 
   5  -7   1        5.57        6.16      0.94 o 
   6  -7   1       70.74       60.54      3.27 o 
  -6  -6   1       28.60       29.16      2.39 o 
  -5  -6   1      119.04      124.94      5.55 o 
  -4  -6   1      199.28      199.88      4.37 o 
  -3  -6   1      479.26      493.76      9.48 o 
  -2  -6   1       84.14       90.48      1.81 o 
  -1  -6   1      274.78      308.08      5.37 o 
   0  -6   1       21.50       18.79      0.55 o 
   1  -6   1      358.16      360.94      7.20 o 
   2  -6   1      726.27      779.18     20.55 o 
   3  -6   1      662.30      672.20     18.73 o 
   4  -6   1      116.08      109.80      2.94 o 
   5  -6   1      106.24      106.11      4.41 o 
   6  -6   1       62.29       59.01      2.93 o 
  -7  -5   1      109.45      109.20      4.83 o 
  -6  -5   1      194.79      188.74     10.35 o 
  -5  -5   1      284.61      285.72     14.09 o 
  -4  -5   1      270.62      270.43      5.73 o 
  -3  -5   1      103.13      101.42      1.91 o 
  -2  -5   1      401.00      407.28      6.31 o 
  -1  -5   1      714.45      699.19     12.27 o 
   0  -5   1      969.09     1027.25     22.61 o 
   1  -5   1       53.75       56.04      1.21 o 
   2  -5   1      365.31      381.67      7.53 o 
   3  -5   1      914.45      978.86     23.33 o 
   4  -5   1      130.89      143.85      4.79 o 
   5  -5   1       35.48       37.83      1.50 o 
   6  -5   1       23.19       21.49      1.49 o 
  -7  -4   1       97.56      110.18      6.89 o 
  -6  -4   1      126.54      118.94      5.74 o 
  -5  -4   1      303.45      298.35     14.51 o 
  -4  -4   1      101.51       94.28      2.78 o 
  -3  -4   1       30.33       33.05      0.60 o 
  -2  -4   1      590.70      671.14     10.49 o 
  -1  -4   1     1056.61     1043.40     17.52 o 
   0  -4   1      241.68      246.27      5.37 o 
   1  -4   1      173.76      174.86      3.62 o 
   2  -4   1       96.12      102.66      2.14 o 
   3  -4   1        5.87        7.75      0.36 o 
   4  -4   1     1051.26     1072.91     30.31 o 
   5  -4   1       54.71       58.03      1.95 o 
   6  -4   1       73.18       67.81      4.59 o 
   7  -4   1      179.83      166.40     18.23 o 
  -7  -3   1       68.30       66.38      4.93 o 
  -6  -3   1        0.43        0.26      0.87 o 
  -5  -3   1      170.04      167.11      7.13 o 
  -4  -3   1      405.07      435.23     14.70 o 
  -3  -3   1      725.44      754.59     27.51 o 
  -2  -3   1     1050.19     1039.68     16.24 o 
  -1  -3   1      161.42      154.97      2.57 o 
   0  -3   1     4205.23     4035.60    243.36 o 
   1  -3   1     1548.15     1625.66     29.01 o 
   2  -3   1      423.89      465.26      8.12 o 
   3  -3   1      102.72      107.33      2.96 o 
   4  -3   1       29.72       30.46      1.11 o 
   5  -3   1      142.24      145.25      4.37 o 
   6  -3   1       29.48       28.45      2.05 o 
   7  -3   1       54.87       43.08      4.42 o 
  -7  -2   1       22.29       18.69      2.50 o 
  -6  -2   1      279.69      291.37     12.77 o 
  -5  -2   1      120.54      120.27      4.61 o 
  -4  -2   1      398.76      388.42     17.85 o 
  -3  -2   1      902.74      974.28     23.28 o 
  -2  -2   1      245.66      284.02      7.45 o 
  -1  -2   1      391.66      408.17      7.65 o 
   0  -2   1      458.20      445.11      8.40 o 
   1  -2   1      378.67      390.30      6.73 o 
   2  -2   1      285.65      273.11      4.87 o 
   3  -2   1      197.38      207.57      6.09 o 
   4  -2   1      269.00      271.42      7.25 o 
   5  -2   1       42.06       37.96      1.86 o 
   6  -2   1      407.27      430.64     16.21 o 
   7  -2   1       14.89       14.52      2.68 o 
  -7  -1   1      208.91      221.99     13.74 o 
  -6  -1   1       90.12       99.29      4.52 o 
  -5  -1   1      269.26      263.83     10.71 o 
  -4  -1   1      233.16      234.24      7.41 o 
  -3  -1   1      101.15      109.10      3.03 o 
  -2  -1   1     2773.22     2929.23    108.52 o 
  -1  -1   1     1666.94     1655.88     45.26 o 
   0  -1   1     1624.47     1515.75     56.10 o 
   1  -1   1      409.46      403.55      7.53 o 
   2  -1   1      333.08      339.45      9.34 o 
   3  -1   1      298.55      313.55      8.92 o 
   4  -1   1       45.50       44.95      1.34 o 
   5  -1   1       96.56       96.48      3.00 o 
   6  -1   1       17.67       20.18      1.48 o 
   7  -1   1       96.08       92.30     10.78 o 
  -7   0   1        0.05        1.07      1.11 o 
  -6   0   1      237.26      270.47     10.81 o 
  -5   0   1       16.60       18.28      1.89 o 
  -4   0   1      116.74      117.27      4.56 o 
  -3   0   1      129.33      146.47      3.48 o 
  -2   0   1      324.05      342.04      8.09 o 
  -1   0   1      979.26      977.67     27.37 o 
   0   0   1      209.16      199.87      5.53 o 
   1   0   1       30.58       38.24      1.33 o 
   2   0   1     1095.28     1084.51     39.85 o 
   3   0   1       87.39      106.31      3.47 o 
   4   0   1      849.04      880.81     21.08 o 
   5   0   1        0.25        0.22      0.18 o 
   6   0   1      250.04      248.29      8.53 o 
   7   0   1       24.68       24.62      2.82 o 
  -7   1   1      207.37      223.24     10.69 o 
  -6   1   1       89.22       99.12      5.38 o 
  -5   1   1      282.21      283.43     20.96 o 
  -4   1   1      238.82      231.89      6.70 o 
  -3   1   1      104.82      111.71      2.76 o 
  -2   1   1     2777.36     2886.48     67.21 o 
  -1   1   1     1659.47     1651.51     50.51 o 
   0   1   1     1622.46     1430.62     90.05 o 
   1   1   1      418.29      421.18     11.15 o 
   2   1   1      333.39      329.24      9.44 o 
   3   1   1      293.98      307.83      8.72 o 
   4   1   1       44.44       41.79      1.16 o 
   5   1   1       96.88       95.87      5.10 o 
   6   1   1       15.75       17.31      1.53 o 
   7   1   1       95.84       97.60      8.57 o 
  -7   2   1       22.06       24.18      2.60 o 
  -6   2   1      281.18      295.33     15.50 o 
  -5   2   1      127.80      117.31      7.22 o 
  -4   2   1      407.20      420.24     13.79 o 
  -3   2   1      883.84      986.79     28.27 o 
  -2   2   1      243.57      279.38      5.98 o 
  -1   2   1      391.40      402.46      8.37 o 
   0   2   1      473.05      464.21      7.59 o 
   1   2   1      392.23      396.85      8.43 o 
   2   2   1      269.09      259.15      7.30 o 
   3   2   1      195.61      212.86      6.22 o 
   4   2   1      276.29      270.10     11.47 o 
   5   2   1       38.21       34.59      1.37 o 
   6   2   1      402.57      423.90     16.81 o 
   7   2   1       16.22       16.51      2.53 o 
  -7   3   1       68.51       76.52      5.10 o 
  -6   3   1        0.20       -0.05      0.86 o 
  -5   3   1      167.74      165.50      8.97 o 
  -4   3   1      410.29      442.65     16.78 o 
  -3   3   1      720.14      816.66     18.59 o 
  -2   3   1     1022.07     1062.63     29.29 o 
  -1   3   1      166.90      161.07      3.35 o 
   0   3   1     4247.23     4287.43    148.66 o 
   1   3   1     1536.77     1577.11     40.52 o 
   2   3   1      441.04      472.24     13.34 o 
   3   3   1      107.88      109.40      2.90 o 
   4   3   1       31.02       33.52      1.39 o 
   5   3   1      142.28      144.44      4.14 o 
   6   3   1       32.19       35.41      2.12 o 
   7   3   1       53.62       58.74      6.65 o 
  -7   4   1       94.80       96.81      6.02 o 
  -6   4   1      126.10      135.81      7.95 o 
  -5   4   1      299.80      296.64     13.06 o 
  -4   4   1      103.45      101.14      3.81 o 
  -3   4   1       27.14       28.60      1.45 o 
  -2   4   1      608.92      717.59     25.08 o 
  -1   4   1     1064.30     1040.72     29.76 o 
   0   4   1      235.11      239.46      5.28 o 
   1   4   1      178.16      171.50      3.79 o 
   2   4   1      107.88      112.65      2.38 o 
   3   4   1        8.17        8.36      0.92 o 
   4   4   1     1042.06     1067.44     30.02 o 
   5   4   1       61.18       62.14      2.34 o 
   6   4   1       70.19       66.84      3.35 o 
   7   4   1      182.96      221.92     13.73 o 
  -7   5   1      112.01      116.82      7.82 o 
  -6   5   1      198.23      191.96      8.77 o 
  -5   5   1      288.14      306.44     10.93 o 
  -4   5   1      268.05      276.81     11.54 o 
  -3   5   1      104.81      101.38      4.23 o 
  -2   5   1      416.84      432.30     11.85 o 
  -1   5   1      718.81      674.82     17.88 o 
   0   5   1      946.14      974.89     25.67 o 
   1   5   1       47.53       46.36      0.90 o 
   2   5   1      374.93      368.79      8.26 o 
   3   5   1      912.39      927.16     25.69 o 
   4   5   1      132.88      130.71      3.31 o 
   5   5   1       35.18       34.95      1.37 o 
   6   5   1       24.16       23.99      2.59 o 
  -6   6   1       29.46       36.43      3.11 o 
  -5   6   1      118.86      112.88      6.93 o 
  -4   6   1      210.81      216.04     10.44 o 
  -3   6   1      479.54      487.19     21.35 o 
  -2   6   1       90.22       93.03      3.88 o 
  -1   6   1      266.20      282.24      5.35 o 
   0   6   1       23.22       22.49      0.56 o 
   1   6   1      361.13      354.84      7.61 o 
   2   6   1      730.27      746.16     14.82 o 
   3   6   1      675.09      684.38     18.10 o 
   4   6   1      106.90       99.14      3.40 o 
   5   6   1      109.44      102.92      6.53 o 
   6   6   1       61.53       54.43      4.37 o 
  -6   7   1      142.24      139.05     11.08 o 
  -5   7   1       89.03       94.10      6.99 o 
  -4   7   1       32.70       31.96      2.69 o 
  -3   7   1      720.37      734.52     35.23 o 
  -2   7   1      210.84      203.95      7.99 o 
  -1   7   1      507.75      504.26     12.26 o 
   0   7   1       55.73       50.16      1.44 o 
   1   7   1      650.78      647.86     17.54 o 
   2   7   1      159.40      160.87      4.93 o 
   3   7   1      170.38      164.67      6.07 o 
   4   7   1       14.51       11.10      1.19 o 
   5   7   1        5.57        6.21      1.33 o 
   6   7   1       72.36       68.22      5.08 o 
  -6   8   1       11.49       12.91      1.97 o 
  -5   8   1      327.29      330.08     17.53 o 
  -4   8   1      190.67      192.53     12.20 o 
  -3   8   1      121.20      115.37      5.03 o 
  -2   8   1      269.04      271.06      9.95 o 
  -1   8   1       15.79       15.79      0.46 o 
   0   8   1       19.84       20.26      0.87 o 
   1   8   1      290.22      302.14      7.39 o 
   2   8   1      146.71      145.48      7.68 o 
   3   8   1      126.24      132.26      5.16 o 
   4   8   1       15.63       15.42      1.52 o 
   5   8   1      340.87      340.60     21.78 o 
   6   8   1       25.25       25.32      2.43 o 
  -5   9   1       58.71       62.12      5.80 o 
  -4   9   1       91.61       98.41      5.55 o 
  -3   9   1       74.75       68.02      4.75 o 
  -2   9   1        6.09        6.37      0.41 o 
  -1   9   1      631.81      651.96     25.62 o 
   0   9   1       23.07       24.34      1.25 o 
   1   9   1      898.22      883.14     31.12 o 
   2   9   1      114.55      111.29      4.23 o 
   3   9   1      135.37      137.02      7.42 o 
   4   9   1        5.59        4.60      0.88 o 
   5   9   1        6.22        5.48      1.14 o 
  -4  10   1       17.68       22.96      1.65 o 
  -3  10   1      158.87      167.69     14.38 o 
  -2  10   1       43.91       40.45      2.83 o 
  -1  10   1        2.96        2.25      0.33 o 
   0  10   1      119.40      116.87      4.06 o 
   1  10   1       11.89       13.33      0.81 o 
   2  10   1        5.54        5.58      0.83 o 
  -3  11   1      247.77      261.14     20.65 o 
  -2  11   1       68.68       64.12      2.78 o 
  -1  11   1      441.18      430.94     17.61 o 
   0  11   1       20.35       23.17      1.18 o 
   1  11   1      336.84      342.66     14.24 o 
   2  11   1       89.37       87.57      3.31 o 
  -3  12   1       80.82       79.12      4.09 o 
  -2  12   1      193.82      200.96     12.59 o 
   0  12   1       13.69       15.14      1.06 o 
   1  12   1       34.78       36.79      1.92 o 
   2  12   1       76.71       78.17      5.98 o 
   3  12   1      163.26      165.72     20.48 o 
  -2  13   1      220.34      225.37     22.75 o 
  -1  13   1      243.06      268.58     26.74 o 
   0  13   1       68.47       68.98      5.21 o 
  -2 -13   2       67.72       67.66      4.30 o 
  -1 -13   2       30.54       34.83      2.88 o 
   0 -13   2       97.01      102.04      4.05 o 
   1 -13   2       34.39       31.71      3.00 o 
  -3 -12   2       30.81       28.64      1.73 o 
  -2 -12   2        6.03        6.17      0.86 o 
  -1 -12   2       43.42       49.84      1.96 o 
   0 -12   2      222.91      217.41      5.71 o 
   1 -12   2       32.74       33.32      1.79 o 
   2 -12   2      109.16      108.92      4.47 o 
   3 -12   2       10.39        7.90      2.23 o 
  -4 -11   2      296.84      293.62     13.72 o 
  -3 -11   2       23.47       22.98      1.16 o 
  -2 -11   2      102.97      104.50      4.55 o 
  -1 -11   2        8.47        7.52      0.64 o 
   0 -11   2       14.33       13.15      1.10 o 
   1 -11   2      211.15      195.66      5.49 o 
   2 -11   2        4.23        4.15      0.80 o 
   3 -11   2      186.12      183.11     10.81 o 
   4 -11   2       13.08       10.94      1.70 o 
  -5 -10   2       48.26       44.05      3.56 o 
  -4 -10   2       23.77       24.88      1.13 o 
  -3 -10   2      101.61       99.91      3.46 o 
  -2 -10   2       95.56       90.26      3.40 o 
  -1 -10   2      116.83      119.50      3.68 o 
   0 -10   2       56.35       54.26      2.09 o 
   1 -10   2        0.44        1.15      0.46 o 
   2 -10   2      239.56      247.61      6.72 o 
   3 -10   2       24.08       25.80      1.12 o 
   4 -10   2      115.53      114.32      4.72 o 
  -5  -9   2       37.40       31.32      3.89 o 
  -4  -9   2       48.15       46.84      1.68 o 
  -3  -9   2       16.26       16.48      0.93 o 
  -2  -9   2      553.25      582.40     16.98 o 
  -1  -9   2      216.68      215.03      5.69 o 
   0  -9   2       95.90       97.76      2.06 o 
   1  -9   2       35.61       33.49      1.05 o 
   2  -9   2       20.55       19.92      0.76 o 
   3  -9   2      280.16      279.88      8.58 o 
   4  -9   2       52.48       50.51      1.63 o 
   5  -9   2       78.89       71.14      4.09 o 
  -6  -8   2      147.70      138.12      9.89 o 
  -5  -8   2       39.23       41.13      3.41 o 
  -4  -8   2       45.15       47.52      1.45 o 
  -3  -8   2        7.46        7.10      0.50 o 
  -2  -8   2      373.72      386.53      7.87 o 
  -1  -8   2      281.86      288.16      6.79 o 
   0  -8   2      246.55      243.86      5.78 o 
   1  -8   2      160.71      168.87      4.45 o 
   2  -8   2      192.11      198.17      5.59 o 
   3  -8   2       49.95       46.82      1.73 o 
   4  -8   2       48.60       47.89      1.64 o 
   5  -8   2      101.72       94.42      5.24 o 
  -6  -7   2       73.65       73.02      5.41 o 
  -5  -7   2       55.30       56.94      2.64 o 
  -4  -7   2      348.69      372.65     10.59 o 
  -3  -7   2       41.44       39.77      0.91 o 
  -2  -7   2      176.75      173.15      2.98 o 
  -1  -7   2       78.22       81.06      1.99 o 
   0  -7   2      467.99      483.31     12.81 o 
   1  -7   2      441.99      447.71     12.79 o 
   2  -7   2      125.69      115.59      3.67 o 
   3  -7   2      229.16      231.66      7.44 o 
   4  -7   2       52.72       51.43      1.56 o 
   5  -7   2      218.12      230.46      8.67 o 
   6  -7   2       53.40       41.90      3.83 o 
  -6  -6   2       11.95       12.05      1.26 o 
  -5  -6   2       57.79       55.89      4.44 o 
  -4  -6   2        4.68        5.29      0.38 o 
  -3  -6   2      135.57      129.00      2.37 o 
  -2  -6   2       90.98       89.20      1.48 o 
  -1  -6   2      196.88      209.25      4.13 o 
   0  -6   2      434.20      423.20      9.70 o 
   1  -6   2      561.34      579.29     12.71 o 
   2  -6   2      307.48      310.60      9.05 o 
   3  -6   2       33.11       33.99      1.25 o 
   4  -6   2      295.37      305.00      9.53 o 
   5  -6   2       88.54       82.93      3.05 o 
   6  -6   2      121.81      113.04      8.11 o 
  -7  -5   2       40.53       41.08      3.89 o 
  -6  -5   2      148.90      165.10     11.66 o 
  -5  -5   2      171.05      178.32      6.11 o 
  -4  -5   2      278.77      275.39      9.40 o 
  -3  -5   2      321.98      317.32      5.87 o 
  -2  -5   2      743.66      751.56     13.67 o 
  -1  -5   2       84.72       79.10      1.54 o 
   0  -5   2      288.69      303.20      7.18 o 
   1  -5   2      246.54      253.97      5.37 o 
   2  -5   2      170.67      180.81      4.96 o 
   3  -5   2       89.06       91.42      3.04 o 
   4  -5   2       81.84       76.01      4.04 o 
   5  -5   2      169.81      181.08      6.42 o 
   6  -5   2       93.85       94.37      5.74 o 
  -7  -4   2       79.36       87.82      5.18 o 
  -6  -4   2      105.12      105.66      4.87 o 
  -5  -4   2       21.26       17.01      1.65 o 
  -4  -4   2       58.80       57.66      2.39 o 
  -3  -4   2       37.65       38.69      0.86 o 
  -2  -4   2      488.56      496.90      8.93 o 
  -1  -4   2      117.78      106.43      2.12 o 
   0  -4   2      607.42      618.07     11.97 o 
   1  -4   2      301.81      318.73      7.30 o 
   2  -4   2       62.90       62.40      1.43 o 
   3  -4   2      409.55      420.27     10.79 o 
   4  -4   2      185.82      195.57      6.37 o 
   5  -4   2      216.89      210.60      6.68 o 
   6  -4   2      250.03      236.16     11.65 o 
  -7  -3   2       73.95       75.96      4.92 o 
  -6  -3   2        0.15        1.57      1.17 o 
  -5  -3   2      358.31      362.89     11.59 o 
  -4  -3   2      239.91      232.01      7.31 o 
  -3  -3   2      661.52      703.52     19.90 o 
  -2  -3   2      250.40      256.71      7.57 o 
  -1  -3   2      673.59      692.55     14.39 o 
   0  -3   2     1246.96     1223.89     20.94 o 
   1  -3   2      711.31      755.87     13.10 o 
   2  -3   2     1112.03     1173.42     23.47 o 
   3  -3   2      216.74      224.96      5.30 o 
   4  -3   2      777.94      801.84     28.47 o 
   5  -3   2       83.90       88.36      2.88 o 
   6  -3   2       63.74       63.16      3.42 o 
   7  -3   2       35.22       31.75      3.33 o 
  -7  -2   2       86.30       87.07      7.35 o 
  -6  -2   2        9.80        7.70      1.39 o 
  -5  -2   2      380.78      361.73     11.19 o 
  -4  -2   2       81.69       81.51      2.64 o 
  -3  -2   2       73.07       81.62      1.88 o 
  -2  -2   2      302.89      309.36     13.08 o 
  -1  -2   2     1154.92     1109.83     25.40 o 
   0  -2   2      969.38      899.12     23.02 o 
   1  -2   2     3927.19     4196.30    174.55 o 
   2  -2   2      394.80      413.95      8.42 o 
   3  -2   2      413.11      436.70      9.40 o 
   4  -2   2        1.01        0.10      0.28 o 
   5  -2   2       94.04       98.49      5.47 o 
   6  -2   2      132.42      129.66      6.94 o 
   7  -2   2       36.98       40.70      3.98 o 
  -7  -1   2      108.15      105.26      7.02 o 
  -6  -1   2      137.81      139.07      6.55 o 
  -5  -1   2      443.73      474.06     17.39 o 
  -4  -1   2       57.88       56.69      2.01 o 
  -3  -1   2     1164.22     1231.18     25.32 o 
  -2  -1   2      170.71      179.60      3.85 o 
  -1  -1   2     1448.60     1458.03     43.93 o 
   0  -1   2     1093.22     1012.65     31.41 o 
   1  -1   2      328.69      312.34      9.05 o 
   2  -1   2      877.33      934.34     19.17 o 
   3  -1   2       27.13       27.07      0.65 o 
   4  -1   2      813.41      786.84     48.50 o 
   5  -1   2       10.42        9.83      0.68 o 
   6  -1   2      205.56      221.12     11.58 o 
   7  -1   2      258.73      297.16     21.75 o 
  -7   0   2      236.35      246.53     12.91 o 
  -6   0   2        3.18        4.30      1.37 o 
  -5   0   2        1.72        2.59      0.33 o 
  -4   0   2        9.15        8.72      0.48 o 
  -3   0   2        5.07        5.39      0.31 o 
  -2   0   2      315.28      312.23     13.85 o 
  -1   0   2     1235.16     1268.68     38.05 o 
   0   0   2     1586.15     1422.99     30.14 o 
   1   0   2      320.47      287.05      9.58 o 
   2   0   2      277.37      311.11      9.46 o 
   3   0   2     2094.77     2089.23    137.12 o 
   4   0   2      362.14      359.17     12.24 o 
   5   0   2       42.56       35.13      2.01 o 
   6   0   2       55.84       54.78      3.78 o 
   7   0   2        2.50       -0.79      1.26 o 
  -7   1   2      106.26      108.11      8.22 o 
  -6   1   2      135.06      148.31      6.17 o 
  -5   1   2      443.99      500.24     15.14 o 
  -4   1   2       59.06       52.04      1.75 o 
  -3   1   2     1174.84     1232.73     46.76 o 
  -2   1   2      175.12      180.22      4.22 o 
  -1   1   2     1456.01     1406.56     28.00 o 
   0   1   2     1057.27      993.72     15.78 o 
   1   1   2      314.35      310.28      6.28 o 
   2   1   2      918.35      893.47     23.36 o 
   3   1   2       28.64       26.55      0.94 o 
   4   1   2      810.39      803.43     26.12 o 
   5   1   2       11.25       10.40      0.72 o 
   6   1   2      203.88      206.90      7.79 o 
   7   1   2      257.33      256.58     24.66 o 
  -7   2   2       83.22       87.23      6.25 o 
  -6   2   2       10.72        9.94      1.43 o 
  -5   2   2      376.07      369.83     13.95 o 
  -4   2   2       82.90       75.72      6.17 o 
  -3   2   2       76.17       82.15      3.51 o 
  -2   2   2      306.11      297.24      6.83 o 
  -1   2   2     1155.94     1117.23     22.01 o 
   0   2   2      948.45      865.31     14.62 o 
   1   2   2     3942.92     4126.81    140.38 o 
   2   2   2      383.39      410.26     20.49 o 
   3   2   2      405.56      418.99     14.47 o 
   4   2   2        0.61        0.31      0.30 o 
   5   2   2       97.97      100.08      3.77 o 
   6   2   2      138.10      140.52      5.97 o 
   7   2   2       38.09       41.31      4.60 o 
  -7   3   2       73.90       70.80      6.81 o 
  -5   3   2      354.73      387.11     11.99 o 
  -4   3   2      242.33      247.41      6.72 o 
  -3   3   2      644.03      671.47     26.08 o 
  -2   3   2      260.72      266.65      6.31 o 
  -1   3   2      651.72      670.29     13.08 o 
   0   3   2     1280.29     1250.29     24.43 o 
   1   3   2      727.10      732.25     14.23 o 
   2   3   2     1099.28     1180.16     27.72 o 
   3   3   2      215.87      228.92     12.67 o 
   4   3   2      759.85      767.88     21.13 o 
   5   3   2       87.46       88.03      4.68 o 
   6   3   2       60.47       62.08      5.77 o 
   7   3   2       34.54       32.33      3.09 o 
  -7   4   2       79.58       88.15      7.29 o 
  -6   4   2      106.31      116.13      5.20 o 
  -5   4   2       21.54       17.37      1.95 o 
  -4   4   2       56.73       57.89      2.57 o 
  -3   4   2       40.64       40.39      1.47 o 
  -2   4   2      475.79      488.31     11.77 o 
  -1   4   2      123.02      104.92      2.05 o 
   0   4   2      591.92      582.98     11.96 o 
   1   4   2      298.09      303.27      5.81 o 
   2   4   2       61.29       57.35      1.56 o 
   3   4   2      403.82      405.87     15.70 o 
   4   4   2      187.82      199.96      4.80 o 
   5   4   2      216.28      217.43      7.43 o 
   6   4   2      254.77      261.29     15.58 o 
  -7   5   2       38.94       40.65      3.39 o 
  -6   5   2      152.62      166.49     11.11 o 
  -5   5   2      168.52      165.47     11.54 o 
  -4   5   2      278.41      265.94     12.96 o 
  -3   5   2      320.42      329.36     11.24 o 
  -2   5   2      730.02      748.77     15.63 o 
  -1   5   2       84.57       75.83      1.28 o 
   0   5   2      283.85      285.43      5.46 o 
   1   5   2      246.59      241.66      4.98 o 
   2   5   2      171.25      171.46      4.15 o 
   3   5   2       89.96       87.62      2.40 o 
   4   5   2       72.56       71.49      2.07 o 
   5   5   2      173.25      188.68      6.16 o 
   6   5   2       95.49       98.00      5.21 o 
  -6   6   2       11.32       14.40      1.94 o 
  -5   6   2       55.84       56.81      3.68 o 
  -4   6   2        4.86        5.94      1.21 o 
  -3   6   2      137.46      126.51      4.92 o 
  -2   6   2       91.26       85.61      3.21 o 
  -1   6   2      209.05      209.55      3.74 o 
   0   6   2      426.88      413.77      7.96 o 
   1   6   2      566.53      572.28     12.61 o 
   2   6   2      306.72      298.82      5.48 o 
   3   6   2       34.57       34.76      1.15 o 
   4   6   2      295.24      303.93      9.11 o 
   5   6   2       89.13       87.74      3.46 o 
   6   6   2      119.59      120.64      5.17 o 
  -6   7   2       73.88       85.05      5.38 o 
  -5   7   2       54.59       56.54      3.40 o 
  -4   7   2      339.82      359.79     11.46 o 
  -3   7   2       37.78       41.17      2.29 o 
  -2   7   2      187.98      179.42      7.93 o 
  -1   7   2       82.47       88.12      2.66 o 
   0   7   2      467.76      466.78     12.96 o 
   1   7   2      432.41      438.73      8.46 o 
   2   7   2      120.71      109.13      2.56 o 
   3   7   2      233.73      224.18      6.37 o 
   4   7   2       53.64       53.56      2.67 o 
   5   7   2      218.16      216.60      6.49 o 
   6   7   2       51.26       51.37      5.13 o 
  -6   8   2      148.80      143.41      7.11 o 
  -5   8   2       42.23       41.33      3.01 o 
  -4   8   2       43.39       41.51      4.06 o 
  -2   8   2      371.36      378.49     12.58 o 
  -1   8   2      287.03      282.58      6.94 o 
   0   8   2      238.09      232.96      6.42 o 
   1   8   2      151.94      155.53      3.59 o 
   2   8   2      193.20      192.92      5.45 o 
   3   8   2       51.37       47.67      1.70 o 
   4   8   2       46.22       47.99      2.74 o 
   5   8   2       99.83       91.23      6.22 o 
  -5   9   2       37.41       36.06      2.47 o 
  -4   9   2       51.10       48.92      3.35 o 
  -3   9   2       16.66       17.90      1.82 o 
  -2   9   2      545.16      567.52     22.08 o 
  -1   9   2      215.08      207.54      7.61 o 
   0   9   2       89.29       89.02      2.81 o 
   1   9   2       39.49       38.78      1.39 o 
   2   9   2       21.88       21.84      0.97 o 
   3   9   2      284.90      289.31     11.48 o 
   4   9   2       51.31       44.94      4.16 o 
   5   9   2       77.31       78.73      5.59 o 
  -5  10   2       46.96       50.33      3.92 o 
  -4  10   2       25.00       21.04      3.07 o 
  -3  10   2      105.89      109.08      5.14 o 
  -2  10   2       92.41       94.54      3.84 o 
  -1  10   2      112.69      113.10      7.86 o 
   0  10   2       62.38       55.55      3.32 o 
   1  10   2        0.19        0.85      0.51 o 
   2  10   2      244.00      242.99     16.91 o 
   3  10   2       23.65       29.19      2.38 o 
  -3  11   2       23.80       23.37      1.76 o 
  -2  11   2      103.28      111.35      4.34 o 
  -1  11   2        6.94        6.14      0.92 o 
   0  11   2       15.26       16.24      0.74 o 
   1  11   2      210.22      206.33      7.03 o 
   2  11   2        4.72        4.06      0.62 o 
   3  11   2      184.27      174.73     13.30 o 
  -3  12   2       30.45       30.67      2.03 o 
  -2  12   2        7.07        8.98      1.24 o 
  -1  12   2       43.90       55.58      4.25 o 
   0  12   2      227.28      226.79     22.54 o 
   1  12   2       31.54       36.57      1.79 o 
   2  12   2      108.24      113.11     11.16 o 
  -2  13   2       64.26       67.30      8.34 o 
  -1  13   2       30.47       34.43      2.54 o 
   0  13   2       98.78      106.96      8.90 o 
   1  13   2       34.44       32.22      3.41 o 
  -1 -13   3       47.95       43.56      2.95 o 
   0 -13   3       60.94       55.15      2.92 o 
  -3 -12   3        3.01        3.99      0.86 o 
  -2 -12   3      163.72      166.48      5.46 o 
  -1 -12   3      106.23      109.03      3.81 o 
   0 -12   3       93.87       89.50      3.11 o 
   1 -12   3       67.54       65.30      2.20 o 
   2 -12   3       21.62       21.11      1.20 o 
  -4 -11   3       10.18        9.63      0.85 o 
  -3 -11   3       13.34       12.09      1.10 o 
  -2 -11   3      113.81      117.04      3.91 o 
  -1 -11   3      158.69      162.73      6.20 o 
   0 -11   3      411.34      410.48     10.14 o 
   1 -11   3       36.59       34.47      1.23 o 
   2 -11   3      314.15      321.35     14.89 o 
   3 -11   3       83.69       85.09      4.71 o 
  -5 -10   3       30.07       27.78      2.50 o 
  -4 -10   3      269.20      262.30      8.80 o 
  -3 -10   3        6.80        8.05      0.79 o 
  -2 -10   3      369.31      371.90     11.17 o 
  -1 -10   3       34.79       33.21      1.23 o 
   0 -10   3      168.84      167.75      4.51 o 
   1 -10   3      110.90      106.39      3.17 o 
   2 -10   3       20.20       19.91      1.16 o 
   3 -10   3      135.91      136.05      5.86 o 
   4 -10   3       31.27       27.49      1.51 o 
  -5  -9   3        9.45       10.96      1.00 o 
  -4  -9   3       57.77       58.90      1.98 o 
  -3  -9   3       33.52       31.27      1.29 o 
  -2  -9   3      408.58      407.72     11.76 o 
  -1  -9   3       47.31       44.63      1.34 o 
   0  -9   3      373.38      394.85     10.90 o 
   1  -9   3        4.29        4.08      0.38 o 
   2  -9   3      471.15      492.82     13.86 o 
   3  -9   3       56.76       55.62      2.16 o 
   4  -9   3      144.79      137.90      5.16 o 
  -6  -8   3      132.02      106.18     14.13 o 
  -5  -8   3       29.94       31.70      1.50 o 
  -4  -8   3      489.12      503.08     13.65 o 
  -3  -8   3      162.11      158.03      4.14 o 
  -2  -8   3     1000.26     1042.94     23.38 o 
  -1  -8   3       73.17       68.50      1.87 o 
   0  -8   3      141.69      147.32      4.42 o 
   1  -8   3      150.18      157.68      4.39 o 
   2  -8   3       10.92       11.90      0.63 o 
   3  -8   3      141.79      143.59      5.02 o 
   4  -8   3       93.78       89.82      3.53 o 
   5  -8   3       68.64       67.14      3.54 o 
  -6  -7   3       52.07       50.27      3.43 o 
  -5  -7   3       60.26       55.54      3.01 o 
  -4  -7   3      112.23      113.12      2.86 o 
  -3  -7   3       34.20       31.97      1.00 o 
  -2  -7   3       40.04       38.86      0.89 o 
  -1  -7   3       10.94        9.96      0.39 o 
   0  -7   3      673.79      690.96     17.63 o 
   1  -7   3      132.87      127.87      3.87 o 
   2  -7   3      557.05      576.49     15.94 o 
   3  -7   3      359.53      355.98     12.99 o 
   4  -7   3      445.44      463.59     13.90 o 
   5  -7   3      154.11      144.79      7.36 o 
  -6  -6   3      278.37      308.22     17.73 o 
  -5  -6   3      308.02      274.92     15.06 o 
  -4  -6   3      708.41      682.32     23.82 o 
  -3  -6   3      230.38      234.86      4.48 o 
  -2  -6   3      306.06      310.21      6.07 o 
  -1  -6   3      629.66      684.76     12.75 o 
   0  -6   3      130.10      131.47      2.88 o 
   1  -6   3      178.95      175.57      4.81 o 
   2  -6   3       24.07       20.98      0.83 o 
   3  -6   3      235.92      244.54      7.58 o 
   4  -6   3       80.75       77.55      2.40 o 
   5  -6   3      174.08      165.73      6.62 o 
   6  -6   3       56.04       58.39      4.24 o 
  -7  -5   3       79.34       75.17      8.30 o 
  -6  -5   3       13.84       14.73      1.82 o 
  -5  -5   3       52.64       47.50      3.30 o 
  -4  -5   3        7.04        9.01      0.72 o 
  -3  -5   3      137.20      146.75      3.26 o 
  -2  -5   3      969.54      999.05     16.36 o 
  -1  -5   3      805.94      850.63     17.27 o 
   0  -5   3      441.53      435.23      7.46 o 
   1  -5   3      486.28      484.95     10.09 o 
   2  -5   3      445.87      431.09     17.97 o 
   3  -5   3      255.58      258.00      7.76 o 
   4  -5   3       61.55       60.41      2.37 o 
   5  -5   3      170.75      178.66      8.98 o 
   6  -5   3      175.09      193.18      9.36 o 
  -7  -4   3      243.77      241.52     11.37 o 
  -6  -4   3       95.19       98.33      7.74 o 
  -5  -4   3      312.21      338.09     18.12 o 
  -4  -4   3      368.56      367.58     13.24 o 
  -3  -4   3      804.11      814.71     31.91 o 
  -2  -4   3      424.56      425.99      7.30 o 
  -1  -4   3      437.36      442.53     10.09 o 
   0  -4   3      757.82      760.03     13.30 o 
   1  -4   3      731.41      791.28     15.63 o 
   2  -4   3      430.58      453.11     12.17 o 
   3  -4   3      118.42      118.37      3.45 o 
   4  -4   3       93.88       89.56      2.75 o 
   5  -4   3       63.12       56.36      2.34 o 
   6  -4   3       24.70       26.29      3.01 o 
  -7  -3   3       37.02       33.98      3.78 o 
  -6  -3   3       29.14       31.42      4.15 o 
  -5  -3   3       10.52        9.34      1.09 o 
  -4  -3   3      212.71      204.38      7.68 o 
  -3  -3   3      166.06      163.17      6.57 o 
  -2  -3   3       65.34       67.01      1.54 o 
  -1  -3   3      942.17      890.61     19.06 o 
   0  -3   3      350.24      329.99      6.25 o 
   1  -3   3     1556.68     1621.46     29.97 o 
   2  -3   3      122.70      122.81      2.54 o 
   3  -3   3      555.67      577.37     16.07 o 
   4  -3   3      477.54      506.58     17.32 o 
   5  -3   3      243.85      249.11     10.73 o 
   6  -3   3      114.35      110.13      6.01 o 
  -7  -2   3      255.29      252.75     18.78 o 
  -6  -2   3      159.31      162.24      8.04 o 
  -5  -2   3      761.71      824.84     40.78 o 
  -4  -2   3      215.67      205.76      7.03 o 
  -3  -2   3      843.81      813.23     42.46 o 
  -2  -2   3      418.13      437.82     15.95 o 
  -1  -2   3     1506.97     1482.29     31.91 o 
   0  -2   3       26.49       23.84      0.62 o 
   1  -2   3      199.39      214.23      6.56 o 
   2  -2   3      447.79      437.84     11.10 o 
   3  -2   3       43.63       43.57      1.76 o 
   4  -2   3      388.41      394.25     12.21 o 
   5  -2   3      112.21      110.77      4.51 o 
   6  -2   3       67.40       68.57      3.36 o 
  -7  -1   3      115.60      121.35      9.96 o 
  -6  -1   3        1.60        2.36      1.33 o 
  -5  -1   3       13.49       11.83      0.77 o 
  -4  -1   3       25.15       22.94      1.55 o 
  -3  -1   3      502.63      523.62     18.96 o 
  -2  -1   3      233.38      249.48      6.92 o 
  -1  -1   3     2049.45     2019.03     54.31 o 
   0  -1   3      146.00      143.71      3.09 o 
   1  -1   3     1890.20     1765.82     41.90 o 
   2  -1   3      282.59      283.20      9.75 o 
   3  -1   3      622.21      631.16     15.00 o 
   4  -1   3      157.18      152.83      7.31 o 
   5  -1   3       72.09       74.31      3.00 o 
   6  -1   3      187.93      198.05      9.29 o 
  -7   0   3      453.00      489.62     31.75 o 
  -6   0   3       17.02       16.31      1.88 o 
  -5   0   3      587.16      575.64     17.37 o 
  -4   0   3       16.54       15.54      1.83 o 
  -3   0   3     1157.58     1194.17     36.66 o 
  -2   0   3       62.06       62.62      3.64 o 
  -1   0   3      308.98      294.25      5.95 o 
   0   0   3     3480.92     3382.52     86.69 o 
   1   0   3      461.38      453.42      9.16 o 
   2   0   3      896.42      858.01     19.96 o 
   3   0   3       50.29       49.40      2.10 o 
   4   0   3      185.88      183.11     11.56 o 
   5   0   3       42.63       45.96      1.92 o 
   6   0   3        3.99        3.92      0.98 o 
  -7   1   3      112.62      121.90      9.16 o 
  -6   1   3        1.47        2.34      0.88 o 
  -4   1   3       25.83       24.18      1.41 o 
  -3   1   3      503.76      514.27     12.47 o 
  -2   1   3      226.49      234.89      4.70 o 
  -1   1   3     2039.40     1964.04     35.08 o 
   0   1   3      140.83      130.91      4.67 o 
   1   1   3     1916.07     1839.61     38.56 o 
   2   1   3      278.43      289.14      5.79 o 
   3   1   3      630.03      594.66     18.35 o 
   4   1   3      152.31      148.97      3.54 o 
   5   1   3       71.91       73.14      3.42 o 
   6   1   3      189.83      212.49      9.81 o 
  -7   2   3      254.38      261.25     16.59 o 
  -6   2   3      154.89      142.07      9.24 o 
  -5   2   3      762.83      805.73     24.41 o 
  -4   2   3      210.50      211.59     10.94 o 
  -3   2   3      853.22      864.75     22.63 o 
  -2   2   3      410.17      407.01      8.33 o 
  -1   2   3     1512.02     1497.41     28.87 o 
   0   2   3       22.88       19.96      0.60 o 
   1   2   3      204.79      227.41      5.58 o 
   2   2   3      449.89      441.16     13.82 o 
   3   2   3       39.56       42.15      1.55 o 
   4   2   3      390.56      397.19     17.24 o 
   5   2   3      111.91      121.61      5.77 o 
   6   2   3       70.71       66.07      4.11 o 
  -7   3   3       37.52       31.79      3.26 o 
  -6   3   3       30.79       35.36      3.46 o 
  -4   3   3      211.17      212.12      8.94 o 
  -3   3   3      164.96      149.84      4.53 o 
  -2   3   3       70.00       69.60      1.55 o 
  -1   3   3      957.35      900.33     15.38 o 
   0   3   3      339.94      325.58      6.51 o 
   1   3   3     1551.98     1564.88     33.23 o 
   2   3   3      115.90      115.29      2.55 o 
   3   3   3      556.56      560.58     26.31 o 
   4   3   3      481.18      457.28     44.67 o 
   5   3   3      248.56      251.88     11.41 o 
   6   3   3      114.69      123.13      5.37 o 
  -7   4   3      239.17      237.96     13.61 o 
  -6   4   3       95.51       89.24      7.03 o 
  -5   4   3      320.52      333.39     18.06 o 
  -4   4   3      370.05      370.87     18.20 o 
  -3   4   3      815.06      850.44     24.21 o 
  -2   4   3      424.94      410.76      9.97 o 
  -1   4   3      450.76      457.51      7.94 o 
   0   4   3      755.73      735.47     15.71 o 
   1   4   3      721.43      753.97     17.67 o 
   2   4   3      429.27      436.71      9.27 o 
   3   4   3      121.83      115.24      2.99 o 
   4   4   3       91.97       84.05      2.69 o 
   5   4   3       63.42       60.78      2.37 o 
   6   4   3       25.72       25.17      2.05 o 
  -7   5   3       77.52       73.92      5.65 o 
  -6   5   3       15.15       12.05      1.82 o 
  -5   5   3       52.21       50.10      4.38 o 
  -4   5   3        6.51        8.06      1.02 o 
  -3   5   3      137.76      138.86      4.60 o 
  -2   5   3      958.28     1001.92     22.66 o 
  -1   5   3      806.77      820.16     14.48 o 
   0   5   3      438.09      421.73      7.43 o 
   1   5   3      495.51      471.73     11.08 o 
   2   5   3      449.50      437.53      9.82 o 
   3   5   3      264.20      249.39      8.13 o 
   4   5   3       58.24       55.21      2.47 o 
   5   5   3      170.03      181.80      6.57 o 
   6   5   3      178.15      193.40      9.08 o 
  -6   6   3      273.71      282.70     11.90 o 
  -5   6   3      310.12      281.94     18.47 o 
  -4   6   3      702.75      683.11     44.71 o 
  -3   6   3      236.12      233.66      7.10 o 
  -2   6   3      308.14      304.14      7.39 o 
  -1   6   3      625.84      659.16     13.35 o 
   0   6   3      132.83      130.51      2.96 o 
   1   6   3      182.29      178.03      4.99 o 
   2   6   3       24.99       20.69      0.64 o 
   3   6   3      234.05      223.73      5.66 o 
   4   6   3       84.34       71.75      5.88 o 
   5   6   3      175.23      172.16      7.30 o 
   6   6   3       57.99       53.27      4.33 o 
  -6   7   3       55.24       57.56      3.30 o 
  -5   7   3       59.36       55.73      3.84 o 
  -4   7   3      112.45      116.57      6.39 o 
  -3   7   3       32.52       32.40      2.03 o 
  -2   7   3       40.38       40.67      1.15 o 
  -1   7   3       10.69        9.71      0.42 o 
   0   7   3      672.25      670.24     12.49 o 
   1   7   3      133.82      128.73      3.12 o 
   2   7   3      559.75      549.82     18.81 o 
   3   7   3      356.48      355.03      7.22 o 
   4   7   3      449.30      441.49     11.67 o 
   5   7   3      153.00      143.42      7.79 o 
  -6   8   3      134.30      138.27      7.45 o 
  -5   8   3       29.80       29.56      2.95 o 
  -4   8   3      484.03      495.67     32.58 o 
  -3   8   3      163.15      164.48      7.03 o 
  -2   8   3     1007.11     1031.97     27.59 o 
  -1   8   3       75.50       71.37      2.05 o 
   0   8   3      140.93      130.77      3.50 o 
   1   8   3      147.70      151.60      2.70 o 
   2   8   3       10.87       11.18      0.93 o 
   3   8   3      143.68      145.43      3.78 o 
   4   8   3       92.86       83.62      4.07 o 
   5   8   3       67.76       69.80      3.37 o 
  -5   9   3        9.57        7.67      1.48 o 
  -4   9   3       56.72       55.45      3.15 o 
  -3   9   3       34.29       35.51      1.79 o 
  -2   9   3      411.90      404.34      8.89 o 
  -1   9   3       48.72       46.03      2.86 o 
   0   9   3      378.05      382.45      9.98 o 
   1   9   3        4.50        4.55      0.35 o 
   2   9   3      471.83      493.71     18.49 o 
   3   9   3       59.36       59.20      2.67 o 
   4   9   3      143.83      147.39     11.33 o 
  -5  10   3       30.09       35.16      3.23 o 
  -4  10   3      267.70      269.40     21.10 o 
  -3  10   3        6.93        7.82      0.79 o 
  -2  10   3      360.17      363.82      9.62 o 
  -1  10   3       33.58       35.01      2.35 o 
   0  10   3      171.70      166.19      6.38 o 
   1  10   3      110.04      109.92      3.76 o 
   2  10   3       19.55       16.78      1.50 o 
   3  10   3      137.31      137.00     10.51 o 
  -4  11   3        9.49       10.40      1.38 o 
  -3  11   3       12.83       10.59      1.26 o 
  -2  11   3      116.21      115.56      7.08 o 
  -1  11   3      156.48      147.92     10.27 o 
   0  11   3      413.06      436.03     17.40 o 
   1  11   3       36.84       35.98      3.36 o 
   2  11   3      316.08      315.43     30.04 o 
   3  11   3       80.73       80.19      5.09 o 
  -3  12   3        3.14        2.89      0.86 o 
  -2  12   3      164.36      176.56     16.19 o 
  -1  12   3      106.53      114.34      7.45 o 
   0  12   3       92.12       93.19      9.54 o 
   2  12   3       21.95       23.84      2.52 o 
  -1  13   3       45.26       50.56      4.46 o 
   0  13   3       62.75       67.95      4.64 o 
  -3 -12   4       60.10       46.50      5.63 o 
  -2 -12   4      288.11      286.47     13.22 o 
  -1 -12   4       61.92       66.53      2.81 o 
   0 -12   4      102.27      101.87      3.99 o 
   1 -12   4       14.72       15.06      1.83 o 
  -4 -11   4      133.58      113.95      6.70 o 
  -3 -11   4       23.34       24.82      1.10 o 
  -2 -11   4      166.42      172.15      5.80 o 
  -1 -11   4       25.61       23.87      1.12 o 
   0 -11   4       17.59       17.42      0.94 o 
   1 -11   4       36.33       32.52      1.31 o 
   2 -11   4       58.30       56.06      2.09 o 
   3 -11   4       15.79       17.35      1.37 o 
  -5 -10   4       27.73       22.92      2.82 o 
  -4 -10   4      131.70      129.55      5.15 o 
  -3 -10   4        2.67        0.90      0.51 o 
  -2 -10   4       91.62       95.38      3.12 o 
  -1 -10   4       11.87       14.02      1.24 o 
   0 -10   4      296.11      297.70      7.90 o 
   1 -10   4       72.73       73.63      2.59 o 
   2 -10   4      257.18      258.14      8.06 o 
   3 -10   4       30.56       27.21      1.56 o 
  -5  -9   4       25.99       23.93      2.89 o 
  -4  -9   4      343.46      338.16     10.71 o 
  -3  -9   4        9.17       11.69      0.81 o 
  -2  -9   4      124.54      132.64      3.84 o 
  -1  -9   4       50.99       53.74      2.24 o 
   0  -9   4       29.76       26.62      1.03 o 
   1  -9   4       77.61       68.84      2.00 o 
   2  -9   4      135.16      129.96      4.74 o 
   3  -9   4       33.01       32.60      1.56 o 
   4  -9   4       62.69       55.38      2.35 o 
  -6  -8   4       16.54       18.88      3.09 o 
  -5  -8   4       10.67       11.50      1.00 o 
  -4  -8   4       60.56       56.18      1.98 o 
  -3  -8   4        6.40        4.74      0.88 o 
  -2  -8   4      630.29      630.66     17.55 o 
  -1  -8   4        1.92        3.23      0.43 o 
   0  -8   4      451.84      459.81     11.73 o 
   1  -8   4      147.18      141.71      4.11 o 
   2  -8   4      151.85      154.38      4.23 o 
   3  -8   4       41.49       38.45      1.58 o 
   4  -8   4       65.26       64.98      2.76 o 
  -6  -7   4      312.70      302.70     15.52 o 
  -5  -7   4      170.66      181.19      9.81 o 
  -4  -7   4      231.72      235.31      9.20 o 
  -3  -7   4       18.04       18.54      0.66 o 
  -2  -7   4      210.34      202.61      5.34 o 
  -1  -7   4       41.38       44.58      1.28 o 
   0  -7   4       17.68       19.06      0.74 o 
   1  -7   4       41.10       39.13      1.38 o 
   2  -7   4       20.13       21.09      0.90 o 
   3  -7   4       27.25       22.86      0.95 o 
   4  -7   4      104.41       98.13      4.00 o 
   5  -7   4       75.12       67.07      5.89 o 
  -6  -6   4       57.49       56.86      4.98 o 
  -5  -6   4       47.88       48.86      3.25 o 
  -4  -6   4       61.25       54.65      2.25 o 
  -3  -6   4      139.21      132.87      2.80 o 
  -2  -6   4      141.57      128.63      2.77 o 
  -1  -6   4      421.88      426.05     10.59 o 
   0  -6   4      330.50      313.19      8.23 o 
   1  -6   4      108.11      102.26      2.65 o 
   2  -6   4      687.26      707.82     18.23 o 
   3  -6   4       48.81       46.81      1.41 o 
   4  -6   4      158.51      152.32      6.56 o 
   5  -6   4       15.93       18.95      1.71 o 
  -7  -5   4       62.35       61.90      6.14 o 
  -6  -5   4      207.22      193.05     16.44 o 
  -5  -5   4      192.93      179.02     10.93 o 
  -4  -5   4      600.35      561.39     27.40 o 
  -3  -5   4      336.27      332.98      9.11 o 
  -2  -5   4      484.52      493.73     11.50 o 
  -1  -5   4       68.33       69.04      1.47 o 
   0  -5   4       12.82       14.49      0.68 o 
   1  -5   4       23.31       26.29      0.90 o 
   2  -5   4      248.87      248.12     10.58 o 
   3  -5   4      368.92      356.33     10.89 o 
   4  -5   4       45.43       43.48      1.88 o 
   5  -5   4      151.20      141.45      9.20 o 
   6  -5   4       45.90       50.67      5.10 o 
  -7  -4   4       53.66       45.83      4.41 o 
  -6  -4   4       10.43       14.02      1.82 o 
  -5  -4   4       54.31       51.10      3.25 o 
  -4  -4   4      110.91      101.12      8.08 o 
  -3  -4   4      146.26      136.88      5.77 o 
  -2  -4   4      204.97      199.56      3.91 o 
  -1  -4   4      396.34      384.71      7.44 o 
   0  -4   4      556.84      534.14     13.53 o 
   1  -4   4      751.24      734.11     17.96 o 
   2  -4   4      469.55      469.14     11.84 o 
   3  -4   4      126.34      121.25      5.10 o 
   4  -4   4       97.37       95.58      4.61 o 
   5  -4   4       49.11       46.55      3.06 o 
   6  -4   4       64.95       77.05      6.34 o 
  -7  -3   4      169.16      151.84     15.48 o 
  -6  -3   4      108.16      107.28      6.90 o 
  -5  -3   4      516.42      486.79     18.28 o 
  -4  -3   4      256.38      255.75     12.99 o 
  -3  -3   4      745.74      690.76     38.68 o 
  -2  -3   4       20.83       19.14      0.55 o 
  -1  -3   4      102.77       94.53      1.99 o 
   0  -3   4      150.38      160.54      3.39 o 
   1  -3   4      230.31      233.31      5.91 o 
   2  -3   4      208.38      200.55      6.76 o 
   3  -3   4      124.08      125.01      5.03 o 
   4  -3   4      124.11      124.03      4.01 o 
   5  -3   4      103.91      110.44      9.66 o 
   6  -3   4       75.19       80.65      5.17 o 
  -7  -2   4       75.96       77.24      4.36 o 
  -6  -2   4       30.98       32.40      3.30 o 
  -5  -2   4      164.11      148.23      4.98 o 
  -3  -2   4      370.49      370.17     25.71 o 
  -2  -2   4      197.92      205.65      7.17 o 
  -1  -2   4     1428.57     1333.44     28.08 o 
   0  -2   4      611.09      623.72     15.02 o 
   1  -2   4      668.48      660.22     12.70 o 
   2  -2   4       49.34       49.36      1.32 o 
   3  -2   4      522.35      463.94     30.08 o 
   4  -2   4       61.78       54.81      2.55 o 
   5  -2   4       11.17       11.24      1.13 o 
   6  -2   4       26.18       27.87      2.66 o 
  -7  -1   4      278.36      287.25     17.58 o 
  -6  -1   4       20.91       18.84      1.63 o 
  -5  -1   4      540.69      510.30     14.29 o 
  -4  -1   4      304.16      296.53     19.02 o 
  -3  -1   4      527.51      517.45     20.00 o 
  -2  -1   4       51.33       47.86      2.02 o 
  -1  -1   4     1960.49     2004.41     50.42 o 
   0  -1   4      121.35      123.19      2.23 o 
   1  -1   4       97.53       94.52      2.31 o 
   2  -1   4      181.51      177.96      6.73 o 
   3  -1   4      311.93      286.41     10.28 o 
   4  -1   4       81.70       70.71      5.13 o 
   5  -1   4      359.62      360.70     19.18 o 
   6  -1   4        5.62        6.10      1.21 o 
  -7   0   4       68.53       75.11      4.66 o 
  -6   0   4       27.61       28.34      2.33 o 
  -5   0   4       75.14       72.56      2.02 o 
  -4   0   4      188.07      180.93      6.02 o 
  -3   0   4     1144.69     1146.25     42.82 o 
  -2   0   4        1.75        2.05      0.35 o 
  -1   0   4     1073.86     1008.75     20.85 o 
   0   0   4      166.00      177.14      3.67 o 
   1   0   4      980.36      899.65     19.35 o 
   2   0   4       43.39       43.89      1.37 o 
   3   0   4      309.13      263.75     11.09 o 
   4   0   4       33.38       29.40      2.22 o 
   5   0   4       79.67       75.48      5.25 o 
   6   0   4       67.58       64.01      3.88 o 
  -7   1   4      275.63      282.45     18.48 o 
  -6   1   4       20.27       20.59      2.45 o 
  -5   1   4      563.85      560.16     35.87 o 
  -4   1   4      301.34      289.64      7.67 o 
  -3   1   4      533.67      540.73     13.47 o 
  -2   1   4       48.85       45.28      1.04 o 
  -1   1   4     1948.11     1959.98     33.63 o 
   0   1   4      121.20      121.23      1.93 o 
   1   1   4      102.19       98.03      2.13 o 
   2   1   4      178.95      169.00      6.58 o 
   3   1   4      300.64      282.62     11.24 o 
   4   1   4       82.94       75.13      3.08 o 
   5   1   4      351.79      353.18     15.95 o 
   6   1   4        6.19        5.95      1.07 o 
  -7   2   4       75.99       73.61      5.15 o 
  -6   2   4       31.16       31.23      2.77 o 
  -5   2   4      168.66      166.00      7.97 o 
  -4   2   4        5.33        7.47      1.44 o 
  -3   2   4      354.03      346.35      9.48 o 
  -2   2   4      189.32      189.07      3.88 o 
  -1   2   4     1417.95     1370.47     26.53 o 
   0   2   4      618.52      623.50      9.91 o 
   1   2   4      679.54      667.71     14.26 o 
   2   2   4       49.82       54.15      1.49 o 
   3   2   4      519.84      466.51     16.64 o 
   4   2   4       65.26       58.87      2.05 o 
   5   2   4       11.28       13.91      1.51 o 
   6   2   4       26.34       25.81      2.42 o 
  -7   3   4      170.12      170.38     12.54 o 
  -6   3   4      110.21      114.82      5.55 o 
  -5   3   4      510.35      486.18     18.92 o 
  -4   3   4      253.25      267.17     11.71 o 
  -3   3   4      758.40      749.36     17.11 o 
  -2   3   4       20.25       18.30      0.42 o 
  -1   3   4       98.62       92.93      1.82 o 
   0   3   4      149.78      157.50      3.19 o 
   1   3   4      224.07      230.08      3.85 o 
   2   3   4      214.20      212.72      4.86 o 
   3   3   4      128.92      120.29      4.56 o 
   4   3   4      123.75      122.48      4.96 o 
   5   3   4      102.94      111.72      6.20 o 
   6   3   4       76.27       85.10      5.37 o 
  -7   4   4       55.32       50.35      4.23 o 
  -6   4   4       11.49       11.58      1.94 o 
  -5   4   4       52.98       51.11      3.53 o 
  -4   4   4      105.71      105.67      4.69 o 
  -3   4   4      150.26      136.55      5.27 o 
  -2   4   4      218.28      212.99      3.85 o 
  -1   4   4      400.07      366.84      6.44 o 
   0   4   4      549.03      529.83      8.91 o 
   1   4   4      747.11      706.50     13.97 o 
   2   4   4      481.30      458.21      9.67 o 
   3   4   4      118.60      105.35      3.51 o 
   4   4   4       94.14       93.98      4.31 o 
   5   4   4       48.21       44.26      2.82 o 
   6   4   4       65.62       72.18      6.08 o 
  -7   5   4       62.55       55.48      5.22 o 
  -6   5   4      206.35      194.79      9.63 o 
  -5   5   4      204.67      207.18     14.06 o 
  -4   5   4      590.65      587.18     29.07 o 
  -3   5   4      334.21      332.88     10.44 o 
  -2   5   4      483.37      487.24      9.82 o 
  -1   5   4       69.20       68.05      1.35 o 
   0   5   4       12.48       13.24      0.37 o 
   1   5   4       24.87       26.03      0.61 o 
   2   5   4      253.46      248.12      5.82 o 
   3   5   4      361.55      348.66     12.05 o 
   4   5   4       46.25       47.48      2.91 o 
   5   5   4      149.57      162.59      8.44 o 
   6   5   4       45.00       42.40      4.01 o 
  -6   6   4       58.78       42.68      3.68 o 
  -5   6   4       47.49       50.86      3.71 o 
  -4   6   4       66.99       54.73      3.54 o 
  -3   6   4      133.94      126.38      6.36 o 
  -2   6   4      144.86      132.66      2.70 o 
  -1   6   4      413.00      403.10      8.10 o 
   0   6   4      329.52      295.66      5.74 o 
   1   6   4      110.16      105.72      2.14 o 
   2   6   4      677.52      643.81     17.04 o 
   3   6   4       52.76       51.20      2.30 o 
   4   6   4      162.15      162.53      9.84 o 
   5   6   4       15.96       18.01      1.32 o 
  -6   7   4      312.70      328.66     15.21 o 
  -5   7   4      173.86      163.58     10.37 o 
  -4   7   4      229.04      234.89     11.04 o 
  -3   7   4       20.41       21.63      0.93 o 
  -2   7   4      204.48      196.40      4.71 o 
  -1   7   4       40.62       42.00      0.95 o 
   0   7   4       17.72       18.12      0.40 o 
   1   7   4       40.57       39.98      1.37 o 
   2   7   4       22.07       21.09      1.12 o 
   3   7   4       24.45       21.88      1.91 o 
   4   7   4      104.29      109.41      5.23 o 
   5   7   4       72.70       71.61      3.33 o 
  -6   8   4       16.17       21.60      2.29 o 
  -5   8   4       10.21       12.74      1.71 o 
  -4   8   4       60.52       51.53      4.10 o 
  -3   8   4        7.31        5.73      0.67 o 
  -2   8   4      638.57      606.88     15.08 o 
  -1   8   4        2.47        2.83      0.33 o 
   0   8   4      453.50      467.02     13.18 o 
   1   8   4      145.67      132.61      4.06 o 
   2   8   4      149.19      149.68      5.26 o 
   3   8   4       41.70       42.59      1.48 o 
   4   8   4       61.38       65.00      3.00 o 
   5   8   4       17.56       12.78      1.34 o 
  -5   9   4       26.72       21.39      2.01 o 
  -4   9   4      341.56      336.52     33.15 o 
  -3   9   4        9.71       12.06      0.88 o 
  -2   9   4      127.93      134.11      4.06 o 
  -1   9   4       51.02       54.79      2.66 o 
   0   9   4       29.54       30.09      1.48 o 
   1   9   4       78.18       72.71      3.75 o 
   2   9   4      135.49      128.22      3.73 o 
   3   9   4       33.67       34.71      1.43 o 
   4   9   4       64.21       64.54      3.15 o 
  -4  10   4      135.23      133.98      7.83 o 
  -3  10   4        2.70        1.20      0.72 o 
  -2  10   4       88.25       98.02      2.79 o 
  -1  10   4       12.36       16.17      1.31 o 
   0  10   4      292.58      293.11     13.34 o 
   1  10   4       73.41       74.96      3.56 o 
   2  10   4      255.66      241.02     16.54 o 
   3  10   4       29.20       27.42      1.59 o 
  -4  11   4      131.46      124.44     10.93 o 
  -3  11   4       21.71       24.29      2.04 o 
  -2  11   4      167.58      189.07     15.79 o 
  -1  11   4       25.00       27.10      2.16 o 
   0  11   4       17.79       14.51      1.50 o 
   1  11   4       36.04       36.03      3.03 o 
   2  11   4       56.01       55.10      5.71 o 
   3  11   4       16.02       15.56      2.20 o 
  -3  12   4       60.34       61.85      6.76 o 
  -2  12   4      292.72      298.90     27.68 o 
  -1  12   4       62.02       61.94      3.82 o 
   0  12   4      104.64      111.34      5.71 o 
   1  12   4       12.63       14.51      1.65 o 
  -2 -12   5       41.60       32.79      5.82 o 
  -1 -12   5       25.40       20.11      1.41 o 
   0 -12   5       46.89       37.89      2.01 o 
  -3 -11   5       49.59       45.57      3.81 o 
  -2 -11   5       98.97      100.30      4.02 o 
  -1 -11   5       75.46       72.60      2.69 o 
   0 -11   5       81.25       82.17      2.80 o 
   1 -11   5       57.84       57.64      2.28 o 
   2 -11   5      113.70      112.68      5.11 o 
  -4 -10   5        1.02        0.72      0.84 o 
  -3 -10   5      111.32      101.44      4.03 o 
  -2 -10   5       25.49       26.07      1.35 o 
  -1 -10   5       53.99       56.88      2.86 o 
   0 -10   5       25.55       22.17      1.11 o 
   1 -10   5      142.24      149.09      4.47 o 
   2 -10   5      162.61      159.43      6.45 o 
   3 -10   5       33.24       31.06      1.92 o 
  -5  -9   5       39.24       32.33      5.00 o 
  -4  -9   5       20.48       23.53      1.59 o 
  -3  -9   5        5.99        5.99      1.05 o 
  -2  -9   5      404.88      416.29     14.21 o 
  -1  -9   5       20.17       22.50      1.45 o 
   0  -9   5      117.88      120.93      3.91 o 
   1  -9   5      117.98      115.37      3.73 o 
   2  -9   5       86.95       93.61      3.01 o 
   3  -9   5       26.50       23.90      1.25 o 
  -5  -8   5       71.61       58.99      4.48 o 
  -4  -8   5       67.34       71.12      3.18 o 
  -3  -8   5      250.23      265.83      8.12 o 
  -2  -8   5       29.22       26.93      1.35 o 
  -1  -8   5      116.16      118.47      3.13 o 
   0  -8   5      304.98      313.69      8.90 o 
   1  -8   5       86.02       85.70      3.16 o 
   2  -8   5      320.56      333.04      9.06 o 
   3  -8   5       10.31       11.69      0.64 o 
   4  -8   5      147.04      137.32      8.33 o 
  -6  -7   5       96.01       86.27      7.54 o 
  -5  -7   5       27.39       28.11      3.17 o 
  -4  -7   5      113.06      114.34      5.02 o 
  -3  -7   5       21.75       21.87      1.08 o 
  -2  -7   5      171.53      166.47      4.09 o 
  -1  -7   5      162.40      165.62      5.03 o 
   0  -7   5      308.24      305.34      9.77 o 
   1  -7   5      119.65      111.37      3.71 o 
   2  -7   5      234.44      232.14      7.04 o 
   3  -7   5       51.66       48.75      1.93 o 
   4  -7   5        1.55        2.40      0.61 o 
  -6  -6   5       75.92       67.81      5.21 o 
  -5  -6   5      297.34      284.55     21.59 o 
  -4  -6   5      146.98      141.08      5.14 o 
  -3  -6   5       95.88       92.62      3.12 o 
  -2  -6   5      357.65      364.86      9.02 o 
  -1  -6   5      314.54      321.32     11.23 o 
   0  -6   5      288.61      293.33      9.06 o 
   1  -6   5       78.93       79.67      2.52 o 
   2  -6   5       53.77       59.08      1.97 o 
   3  -6   5       93.63       95.33      3.12 o 
   4  -6   5      219.84      215.16     13.18 o 
   5  -6   5       20.33       21.31      1.85 o 
  -6  -5   5       32.64       39.15      2.79 o 
  -5  -5   5       47.98       49.67      3.89 o 
  -4  -5   5       65.00       59.24      2.61 o 
  -3  -5   5       74.09       70.99      1.75 o 
  -2  -5   5      292.15      288.15      7.45 o 
  -1  -5   5      317.10      320.07      8.53 o 
   0  -5   5      532.72      550.32     17.18 o 
   1  -5   5      150.10      141.85      4.23 o 
   2  -5   5      217.89      225.36      5.90 o 
   3  -5   5       69.08       63.38      2.16 o 
   4  -5   5       56.61       53.88      3.16 o 
   5  -5   5       34.01       36.17      3.60 o 
  -7  -4   5       48.68       42.66      4.42 o 
  -6  -4   5      104.54      116.79      7.41 o 
  -5  -4   5       66.80       80.28      4.50 o 
  -4  -4   5      278.82      252.11     12.30 o 
  -3  -4   5      135.32      119.32      6.00 o 
  -2  -4   5      176.27      168.57      4.00 o 
  -1  -4   5      304.43      290.06      7.24 o 
   0  -4   5       75.92       74.58      2.65 o 
   1  -4   5       39.45       35.72      1.27 o 
   2  -4   5      101.03       96.75      3.13 o 
   3  -4   5      207.68      191.93      8.44 o 
   4  -4   5      281.74      289.12     11.16 o 
   5  -4   5      334.70      344.17     23.87 o 
  -7  -3   5      208.50      205.44     12.36 o 
  -6  -3   5      298.88      309.95     14.60 o 
  -5  -3   5        9.19        8.39      1.48 o 
  -4  -3   5        3.09        2.39      0.95 o 
  -3  -3   5      439.47      418.95     25.27 o 
  -2  -3   5      334.84      332.87      8.79 o 
  -1  -3   5      616.33      590.03     13.40 o 
   0  -3   5      479.80      492.92     16.45 o 
   1  -3   5       49.13       47.64      1.31 o 
   2  -3   5        5.45        4.35      0.23 o 
   3  -3   5       57.69       53.59      1.99 o 
   4  -3   5       25.65       20.35      1.15 o 
   5  -3   5        3.23        3.32      0.97 o 
  -7  -2   5       70.56       69.11      7.66 o 
  -6  -2   5      216.78      225.30     20.63 o 
  -5  -2   5      130.18      124.10      5.72 o 
  -4  -2   5      152.27      157.11      8.85 o 
  -3  -2   5      335.15      345.63     15.66 o 
  -2  -2   5      342.02      348.73     12.23 o 
  -1  -2   5       14.86       20.32      0.76 o 
   0  -2   5      215.55      213.00      5.53 o 
   1  -2   5      882.53      887.83     27.03 o 
   2  -2   5      282.53      290.01     11.73 o 
   3  -2   5      742.67      693.46     36.25 o 
   4  -2   5       36.70       34.62      1.89 o 
   5  -2   5      128.72      127.16      6.01 o 
   6  -2   5       39.03       37.86      4.19 o 
  -7  -1   5       40.84       50.38      3.80 o 
  -6  -1   5      140.73      145.42      6.82 o 
  -5  -1   5       81.59       81.79      3.20 o 
  -4  -1   5      165.68      162.59     12.02 o 
  -3  -1   5      607.81      608.38     33.02 o 
  -2  -1   5       16.57       15.96      0.64 o 
  -1  -1   5      541.66      515.96     13.43 o 
   0  -1   5      161.47      149.40      3.28 o 
   1  -1   5      613.17      586.48     12.97 o 
   2  -1   5      243.09      248.16     11.11 o 
   3  -1   5       20.93       17.65      1.45 o 
   4  -1   5        4.89        4.14      0.80 o 
   5  -1   5       14.65       13.73      1.37 o 
   6  -1   5       43.71       44.48      4.82 o 
  -7   0   5      249.43      243.02     11.75 o 
  -6   0   5      215.31      223.69      8.92 o 
  -5   0   5        1.35        1.40      0.26 o 
  -4   0   5      969.07     1015.74     76.33 o 
  -3   0   5      190.55      201.42      8.41 o 
  -2   0   5        0.28        3.29      0.28 o 
  -1   0   5      229.91      223.87      5.38 o 
   0   0   5       65.22       61.21      1.26 o 
   1   0   5      231.47      215.64      4.86 o 
   2   0   5       11.41       11.47      0.73 o 
   3   0   5      448.03      457.59     25.63 o 
   4   0   5      174.25      166.65      7.98 o 
   5   0   5      418.74      438.23     26.88 o 
   6   0   5        2.17        2.96      0.99 o 
  -7   1   5       42.02       39.90      4.54 o 
  -6   1   5      153.78      151.67      8.70 o 
  -5   1   5       79.59       74.57      2.53 o 
  -4   1   5      160.68      155.05      7.20 o 
  -3   1   5      600.55      596.31     19.73 o 
  -2   1   5       17.89       17.84      0.57 o 
  -1   1   5      574.84      554.72     11.14 o 
   0   1   5      165.67      152.08      4.58 o 
   1   1   5      588.62      532.71     15.07 o 
   2   1   5      242.16      229.61      8.89 o 
   3   1   5       21.45       20.45      1.08 o 
   4   1   5        4.75        5.84      1.07 o 
   5   1   5       14.86       15.79      1.89 o 
   6   1   5       43.21       47.46      6.34 o 
  -7   2   5       66.84       74.93      5.21 o 
  -6   2   5      214.99      228.09     11.69 o 
  -5   2   5      135.53      138.39      7.57 o 
  -4   2   5      145.31      136.10      4.05 o 
  -3   2   5      330.29      330.30     13.89 o 
  -2   2   5      351.25      354.44      7.75 o 
  -1   2   5       14.85       19.42      0.98 o 
   0   2   5      218.97      212.48      4.01 o 
   1   2   5      876.98      870.56     17.94 o 
   2   2   5      280.42      283.25      6.66 o 
   3   2   5      741.63      713.27     33.81 o 
   4   2   5       40.08       37.47      2.54 o 
   5   2   5      131.97      125.94      7.03 o 
   6   2   5       39.06       38.71      3.36 o 
  -7   3   5      209.53      205.51     10.36 o 
  -6   3   5      299.43      309.59     19.31 o 
  -5   3   5        8.07        9.42      1.71 o 
  -4   3   5        2.26        2.24      0.20 o 
  -3   3   5      424.10      407.48     15.05 o 
  -2   3   5      342.60      334.68      6.84 o 
  -1   3   5      602.65      570.09     11.70 o 
   0   3   5      489.90      494.53      9.24 o 
   1   3   5       56.98       57.12      1.37 o 
   2   3   5        4.11        3.81      0.39 o 
   3   3   5       57.86       55.70      2.64 o 
   5   3   5        3.29        3.22      1.15 o 
  -7   4   5       46.63       40.75      5.25 o 
  -6   4   5      101.68       97.98      8.79 o 
  -5   4   5       70.78       78.16      5.15 o 
  -4   4   5      282.12      287.20     13.70 o 
  -3   4   5      126.55      121.12      3.69 o 
  -2   4   5      184.76      175.96      3.76 o 
  -1   4   5      309.39      299.88      5.60 o 
   0   4   5       74.61       71.55      1.58 o 
   1   4   5       36.10       32.90      0.73 o 
   2   4   5       98.57       94.94      2.52 o 
   3   4   5      201.31      179.58      7.07 o 
   4   4   5      281.34      281.51     11.83 o 
   5   4   5      336.01      351.24     17.96 o 
  -6   5   5       32.97       34.67      4.49 o 
  -5   5   5       49.02       52.45      4.21 o 
  -4   5   5       68.12       77.68      4.16 o 
  -3   5   5       66.44       60.84      1.76 o 
  -2   5   5      276.60      276.51      5.69 o 
  -1   5   5      319.74      313.86      6.98 o 
   0   5   5      531.27      521.61      9.61 o 
   1   5   5      149.86      137.29      2.78 o 
   2   5   5      229.43      228.18      6.18 o 
   3   5   5       67.05       64.57      3.00 o 
   4   5   5       58.90       62.00      3.12 o 
   5   5   5       34.38       30.51      2.51 o 
  -6   6   5       75.49       73.28      6.52 o 
  -5   6   5      299.68      287.77     18.62 o 
  -4   6   5      144.08      135.78      6.37 o 
  -3   6   5      101.29       91.40      2.66 o 
  -2   6   5      361.34      353.71      7.28 o 
  -1   6   5      310.57      307.48      6.58 o 
   0   6   5      294.24      276.44      5.45 o 
   1   6   5       77.30       74.29      1.67 o 
   2   6   5       52.30       55.32      2.09 o 
   3   6   5       94.64       92.42      3.62 o 
   4   6   5      217.78      212.17     13.56 o 
   5   6   5       20.77       19.76      1.57 o 
  -6   7   5       93.86       86.73      5.20 o 
  -5   7   5       26.92       28.21      2.35 o 
  -4   7   5      111.49      109.79      9.27 o 
  -3   7   5       24.13       22.10      1.63 o 
  -2   7   5      188.09      180.81      6.72 o 
  -1   7   5      155.46      155.06      4.15 o 
   0   7   5      301.47      300.87     13.39 o 
   1   7   5      122.05      111.46      3.05 o 
   2   7   5      233.06      237.82      6.52 o 
   3   7   5       50.55       47.97      2.36 o 
  -5   8   5       68.11       69.04      6.56 o 
  -4   8   5       64.10       63.19      2.29 o 
  -3   8   5      250.15      252.76      9.80 o 
  -2   8   5       28.89       28.10      2.52 o 
  -1   8   5      114.08      120.98      3.76 o 
   0   8   5      297.99      298.59      8.18 o 
   1   8   5       90.49       94.49      3.96 o 
   2   8   5      328.42      341.99      9.66 o 
   3   8   5        9.49       11.28      0.81 o 
   4   8   5      146.24      147.31      6.73 o 
  -5   9   5       40.57       37.48      2.81 o 
  -4   9   5       20.04       19.42      1.23 o 
  -3   9   5        6.43        7.61      0.90 o 
  -2   9   5      402.09      390.44     23.29 o 
  -1   9   5       20.61       19.63      3.23 o 
   0   9   5      110.40      111.20      5.38 o 
   1   9   5      119.18      117.22      5.39 o 
   2   9   5       88.35       92.00      3.26 o 
   3   9   5       25.87       23.49      1.55 o 
  -4  10   5        1.76        0.77      0.55 o 
  -3  10   5      110.40      108.77      5.75 o 
  -2  10   5       26.25       26.27      1.65 o 
  -1  10   5       52.17       56.14      3.79 o 
   0  10   5       28.26       25.47      1.84 o 
   1  10   5      141.53      152.31      9.72 o 
   2  10   5      163.48      165.69      8.76 o 
   3  10   5       33.67       36.98      2.82 o 
  -3  11   5       48.76       49.95      3.56 o 
  -2  11   5       99.36      110.71      5.69 o 
  -1  11   5       77.77       88.76      4.44 o 
   0  11   5       84.07       87.69      5.39 o 
   1  11   5       60.14       58.08      4.56 o 
   2  11   5      110.09      112.58      6.69 o 
  -1  12   5       26.18       25.21      2.32 o 
   0  12   5       45.90       44.01      2.84 o 
  -2 -11   6       36.40       33.54      3.00 o 
  -1 -11   6      108.06      103.23      5.38 o 
   0 -11   6      164.35      157.96      7.82 o 
   1 -11   6      188.81      177.82     10.26 o 
  -4 -10   6      154.07      145.50     20.71 o 
  -3 -10   6       10.22       11.02      1.62 o 
  -2 -10   6       46.72       45.75      1.83 o 
  -1 -10   6      226.73      234.98      8.88 o 
   0 -10   6       22.26       26.41      1.31 o 
   1 -10   6       27.40       26.86      1.51 o 
   2 -10   6       57.04       54.93      2.79 o 
  -4  -9   6        2.92        4.75      1.53 o 
  -3  -9   6      289.43      286.35     10.03 o 
  -2  -9   6       49.14       49.87      1.98 o 
  -1  -9   6      190.85      199.29      7.64 o 
   0  -9   6      380.36      386.68     12.54 o 
   1  -9   6       25.84       27.84      1.22 o 
   2  -9   6      222.01      214.28     10.11 o 
   3  -9   6       10.14        8.26      0.97 o 
  -4  -8   6      123.37      111.69      4.85 o 
  -3  -8   6        8.23        7.03      0.96 o 
  -2  -8   6      232.57      230.40      7.18 o 
  -1  -8   6       36.50       34.92      1.85 o 
   0  -8   6      162.57      179.41      5.74 o 
   1  -8   6      130.36      135.58      5.09 o 
   2  -8   6       28.86       28.54      2.86 o 
   3  -8   6      111.33      114.20      8.09 o 
  -5  -7   6      123.32      110.60      8.05 o 
  -4  -7   6       71.14       67.96      4.52 o 
  -3  -7   6      492.17      483.17     21.99 o 
  -2  -7   6      219.23      223.97      8.25 o 
  -1  -7   6      323.91      325.35     11.82 o 
   0  -7   6       34.59       32.49      1.53 o 
   1  -7   6      172.36      169.88      7.21 o 
   2  -7   6      265.49      263.90     10.48 o 
   3  -7   6      100.31      101.87      5.13 o 
   4  -7   6      343.85      252.12     25.73 o 
  -6  -6   6       67.85       76.12      5.06 o 
  -5  -6   6      114.93      116.66      9.74 o 
  -4  -6   6        7.71       10.13      1.26 o 
  -3  -6   6       88.99       91.00      3.29 o 
  -2  -6   6      228.88      231.11      9.33 o 
  -1  -6   6      389.33      419.98     11.79 o 
   0  -6   6      121.96      125.41      3.45 o 
   1  -6   6      119.42      118.23      4.08 o 
   2  -6   6      116.96      117.22      4.46 o 
   3  -6   6       57.84       57.84      2.94 o 
   4  -6   6        6.74        5.32      0.89 o 
  -6  -5   6       84.79       76.23      4.91 o 
  -5  -5   6      102.84      100.06      5.47 o 
  -4  -5   6      248.80      246.77      9.93 o 
  -3  -5   6      421.48      414.49     11.19 o 
  -2  -5   6      545.16      527.73     15.01 o 
  -1  -5   6      526.75      542.53     26.16 o 
   0  -5   6      291.66      292.76     11.59 o 
   1  -5   6       75.09       76.08      2.99 o 
   2  -5   6      256.33      262.37      8.83 o 
   3  -5   6      233.67      235.36     12.09 o 
   4  -5   6       65.07       64.75      3.22 o 
   5  -5   6      204.72      189.25     12.41 o 
  -6  -4   6       66.49       58.45      5.25 o 
  -5  -4   6        1.76        4.08      1.26 o 
  -4  -4   6        6.78        6.88      1.19 o 
  -3  -4   6      351.52      355.76     16.40 o 
  -2  -4   6       78.82       81.81      2.15 o 
  -1  -4   6       85.58       97.94      4.47 o 
   0  -4   6      399.42      417.80     22.36 o 
   1  -4   6      303.29      326.26      9.98 o 
   2  -4   6       36.38       32.33      1.48 o 
   3  -4   6      382.29      380.08     18.74 o 
   4  -4   6      170.29      162.57     11.99 o 
   5  -4   6       29.98       28.18      3.49 o 
  -6  -3   6      157.24      160.46      7.34 o 
  -5  -3   6       61.96       53.88      3.51 o 
  -4  -3   6      801.36      794.76     44.25 o 
  -3  -3   6      533.98      522.53     19.40 o 
  -2  -3   6      235.78      233.28      8.29 o 
  -1  -3   6      379.50      387.65     22.85 o 
   0  -3   6      463.49      493.45     29.03 o 
   1  -3   6      779.37      740.23     20.93 o 
   2  -3   6       25.80       21.62      1.46 o 
   3  -3   6      253.29      246.16     13.17 o 
   4  -3   6      278.57      281.81     21.15 o 
   5  -3   6      212.50      225.13     17.20 o 
  -7  -2   6       67.03       59.70      5.98 o 
  -6  -2   6       80.33       85.11      5.61 o 
  -5  -2   6      144.04      126.29      7.24 o 
  -4  -2   6      241.15      229.96      8.55 o 
  -3  -2   6       55.72       51.60      2.20 o 
  -2  -2   6       14.38       12.52      0.76 o 
  -1  -2   6      200.48      211.61      5.95 o 
   0  -2   6      324.79      321.31      9.81 o 
   1  -2   6      119.82      121.08      4.24 o 
   2  -2   6      569.47      565.16     27.48 o 
   3  -2   6      142.80      136.58      5.58 o 
   4  -2   6       44.81       43.40      3.05 o 
   5  -2   6       67.88       73.51      8.31 o 
  -7  -1   6       10.95       12.51      2.42 o 
  -6  -1   6      293.71      291.15     19.12 o 
  -5  -1   6        9.08        8.45      1.57 o 
  -4  -1   6      377.05      366.50     20.13 o 
  -3  -1   6       89.89       88.96      4.08 o 
  -2  -1   6      816.24      821.36     27.14 o 
  -1  -1   6      219.55      217.84      6.97 o 
   0  -1   6      472.37      455.48     10.26 o 
   1  -1   6      490.14      458.86     14.80 o 
   2  -1   6      403.54      362.18     12.55 o 
   3  -1   6      607.43      536.10     26.39 o 
   4  -1   6       45.23       47.02      2.87 o 
   5  -1   6      141.94      130.22     10.40 o 
  -7   0   6        3.60        1.07      1.32 o 
  -6   0   6      410.81      386.37     31.59 o 
  -5   0   6       11.18       11.24      1.01 o 
  -4   0   6        4.83        3.96      0.51 o 
  -3   0   6      281.82      263.20      8.30 o 
  -2   0   6       37.80       34.44      1.10 o 
  -1   0   6      404.42      437.45     12.67 o 
   0   0   6      443.39      434.68      9.81 o 
   1   0   6        0.08       -0.20      0.20 o 
   2   0   6       12.45       11.08      0.95 o 
   3   0   6       13.98       12.54      1.19 o 
   4   0   6       45.01       48.09      3.31 o 
   5   0   6       15.29       14.06      1.83 o 
  -7   1   6        9.89       10.42      2.23 o 
  -6   1   6      292.51      291.23     11.20 o 
  -5   1   6        7.95        7.19      0.51 o 
  -4   1   6      376.50      354.96     14.23 o 
  -3   1   6       88.91       88.49      2.83 o 
  -2   1   6      820.49      817.67     23.41 o 
  -1   1   6      226.48      233.47      5.82 o 
   0   1   6      474.36      461.18      9.46 o 
   1   1   6      499.28      485.73     11.34 o 
   2   1   6      398.49      376.02     14.84 o 
   3   1   6      609.75      600.16     29.34 o 
   4   1   6       45.83       46.67      3.37 o 
   5   1   6      138.45      137.70      9.88 o 
  -7   2   6       67.24       59.77      3.67 o 
  -6   2   6       76.15       62.98      5.83 o 
  -5   2   6      142.67      148.65      7.79 o 
  -4   2   6      238.16      228.87     10.87 o 
  -3   2   6       57.17       53.07      1.73 o 
  -2   2   6       13.38       10.71      0.58 o 
  -1   2   6      191.25      201.65      4.96 o 
   0   2   6      324.48      318.64      6.30 o 
   1   2   6      126.94      127.80      2.76 o 
   2   2   6      572.36      544.62     16.19 o 
   3   2   6      145.09      136.54      6.59 o 
   4   2   6       47.65       49.01      3.64 o 
   5   2   6       67.95       73.31      5.93 o 
  -6   3   6      158.14      143.14     11.75 o 
  -5   3   6       58.95       51.04      3.34 o 
  -4   3   6      817.04      822.03     27.99 o 
  -3   3   6      539.28      523.18     16.05 o 
  -2   3   6      232.82      232.18      6.18 o 
  -1   3   6      380.04      369.24      8.88 o 
   0   3   6      461.69      460.42     12.13 o 
   1   3   6      773.32      747.64     15.20 o 
   2   3   6       22.11       19.61      0.80 o 
   3   3   6      247.74      258.77     12.28 o 
   4   3   6      273.39      282.35     15.04 o 
   5   3   6      223.10      232.29     20.42 o 
  -6   4   6       67.60       77.56      4.64 o 
  -4   4   6        5.44        5.53      0.55 o 
  -3   4   6      353.96      357.26      8.83 o 
  -2   4   6       83.09       83.29      2.02 o 
  -1   4   6       93.81       97.43      2.10 o 
   0   4   6      395.49      387.74      7.16 o 
   1   4   6      305.65      308.90      6.36 o 
   2   4   6       32.38       28.44      1.92 o 
   3   4   6      379.62      354.76     15.88 o 
   4   4   6      171.12      170.33      8.05 o 
   5   4   6       31.33       29.85      3.10 o 
  -6   5   6       85.76       75.66      6.94 o 
  -5   5   6      101.86      117.30      5.49 o 
  -4   5   6      242.07      243.69      9.87 o 
  -3   5   6      413.63      402.88     10.45 o 
  -2   5   6      560.41      536.21     13.84 o 
  -1   5   6      524.02      517.44     11.81 o 
   0   5   6      286.77      276.25      6.36 o 
   1   5   6       74.08       66.75      1.81 o 
   2   5   6      260.73      252.52      8.59 o 
   3   5   6      241.55      235.78     11.70 o 
   4   5   6       64.98       66.12      3.28 o 
   5   5   6      205.76      198.69     12.03 o 
  -6   6   6       69.10       61.34      8.13 o 
  -5   6   6      115.60      120.75      4.59 o 
  -4   6   6        7.09        7.27      0.93 o 
  -3   6   6       85.38       94.27      2.70 o 
  -2   6   6      232.18      227.25      5.24 o 
  -1   6   6      396.67      400.40     11.61 o 
   0   6   6      118.77      113.69      3.20 o 
   1   6   6      118.07      112.67      3.40 o 
   2   6   6      121.20      122.67      4.98 o 
   3   6   6       53.34       57.74      3.32 o 
   4   6   6        5.89        7.51      1.37 o 
  -5   7   6      128.06      120.64     13.18 o 
  -4   7   6       75.58       72.35      2.46 o 
  -3   7   6      490.06      474.38     15.42 o 
  -2   7   6      219.33      227.77      6.80 o 
  -1   7   6      322.40      310.89     10.22 o 
   0   7   6       38.30       38.07      1.42 o 
   1   7   6      174.46      168.97      6.47 o 
   2   7   6      268.16      272.13     10.88 o 
   3   7   6       98.99      111.75      3.05 o 
   4   7   6      341.63      340.05     27.79 o 
  -5   8   6       25.59       29.21      2.27 o 
  -4   8   6      129.18      126.41      4.05 o 
  -3   8   6        8.58        5.53      1.12 o 
  -2   8   6      229.95      234.82      8.31 o 
  -1   8   6       38.03       37.83      1.75 o 
   0   8   6      159.58      175.10      6.38 o 
   1   8   6      129.46      139.86      4.29 o 
   2   8   6       29.69       31.25      2.09 o 
   3   8   6      112.20      107.65      5.61 o 
  -4   9   6        2.86        3.74      0.71 o 
  -3   9   6      284.12      279.41     13.33 o 
  -2   9   6       48.25       47.41      2.62 o 
  -1   9   6      184.73      204.46      5.50 o 
   0   9   6      385.36      404.88     14.17 o 
   1   9   6       27.01       26.33      2.43 o 
   2   9   6      223.26      230.14      6.76 o 
   3   9   6       10.44       11.67      1.09 o 
  -4  10   6      153.75      163.71      8.72 o 
  -3  10   6        9.94       12.43      1.14 o 
  -2  10   6       46.05       51.22      5.13 o 
  -1  10   6      231.39      258.93     12.59 o 
   0  10   6       19.70       23.73      1.81 o 
   1  10   6       27.75       29.41      2.63 o 
   2  10   6       57.75       55.93      5.66 o 
  -2  11   6       38.15       40.19      4.77 o 
  -1  11   6      112.81      117.19      6.36 o 
   0  11   6      160.63      168.24     16.19 o 
   1  11   6      188.99      202.55     11.27 o 
  -3 -10   7      151.84      136.04     17.90 o 
  -2 -10   7        0.27       -0.40      0.64 o 
  -1 -10   7      102.97       93.52      4.70 o 
   0 -10   7        9.30       11.52      1.05 o 
   1 -10   7       49.56       46.20      2.54 o 
  -4  -9   7       12.49        8.79      1.87 o 
  -3  -9   7       13.75       14.11      1.11 o 
  -2  -9   7       12.94       12.05      0.96 o 
  -1  -9   7      120.59      121.00      5.17 o 
   0  -9   7      105.86      101.53      4.39 o 
   1  -9   7      125.36      126.58      6.84 o 
   2  -9   7       25.79       21.54      2.68 o 
  -4  -8   7       36.69       43.20      4.26 o 
  -3  -8   7      180.79      173.52      6.65 o 
  -2  -8   7       42.16       43.79      2.43 o 
  -1  -8   7      234.97      237.54      9.79 o 
   0  -8   7       52.95       47.53      1.89 o 
   1  -8   7       31.98       29.73      3.50 o 
   2  -8   7       21.55       18.52      1.56 o 
   3  -8   7        0.32       -0.33      0.78 o 
  -5  -7   7        5.60        3.55      2.25 o 
  -4  -7   7       13.15       12.48      2.19 o 
  -3  -7   7        1.47        0.40      0.56 o 
  -2  -7   7       24.70       23.19      1.53 o 
  -1  -7   7       68.52       68.14      2.85 o 
   0  -7   7       81.89       85.44      3.90 o 
   1  -7   7      165.36      170.93      9.27 o 
   2  -7   7       79.85       75.87      3.87 o 
   3  -7   7      141.04      149.81     15.39 o 
  -5  -6   7      294.79      280.16     29.48 o 
  -4  -6   7       51.00       52.09      5.17 o 
  -3  -6   7      425.87      413.24     15.42 o 
  -2  -6   7      125.76      128.96      6.64 o 
  -1  -6   7       76.89       75.12      5.30 o 
   0  -6   7      117.06      109.65      5.86 o 
   1  -6   7        8.18        6.65      0.58 o 
   2  -6   7      159.10      154.81      8.72 o 
   3  -6   7       25.84       23.46      2.31 o 
  -6  -5   7       50.51       49.23      5.89 o 
  -5  -5   7        9.02        8.37      1.40 o 
  -4  -5   7       49.34       52.27      5.11 o 
  -2  -5   7      220.63      218.05      9.80 o 
  -1  -5   7      216.76      233.02      9.77 o 
   0  -5   7       80.92       75.20      5.77 o 
   1  -5   7      138.03      128.40      5.25 o 
   2  -5   7      314.81      301.42     24.97 o 
   3  -5   7       98.03      107.05      7.00 o 
   4  -5   7      117.08      120.55      7.67 o 
  -6  -4   7      150.54      170.60     11.31 o 
  -5  -4   7      105.17      105.54      6.74 o 
  -4  -4   7      213.84      213.66     10.02 o 
  -3  -4   7      227.13      214.04      8.59 o 
  -2  -4   7      647.44      645.91     24.95 o 
  -1  -4   7      143.77      128.85      7.76 o 
   0  -4   7        2.45        3.59      0.54 o 
   1  -4   7       40.02       35.59      1.90 o 
   2  -4   7       18.92       20.03      3.04 o 
   3  -4   7      131.55      133.36      8.14 o 
   4  -4   7      150.18      149.19     13.38 o 
  -6  -3   7      135.34      134.00     11.54 o 
  -5  -3   7       19.83       18.19      2.70 o 
  -4  -3   7       15.90       15.78      1.70 o 
  -3  -3   7      107.56      103.21      4.48 o 
  -2  -3   7      337.36      337.80     10.45 o 
  -1  -3   7       70.55       68.47      4.21 o 
   0  -3   7      301.96      298.24     12.70 o 
   1  -3   7       67.39       64.81      2.06 o 
   2  -3   7      131.22      131.43      7.58 o 
   3  -3   7       58.31       56.43      4.03 o 
   4  -3   7       11.36       11.86      1.85 o 
  -6  -2   7      316.25      285.68     21.65 o 
  -5  -2   7       76.65       69.81      5.02 o 
  -4  -2   7      244.91      238.38     11.21 o 
  -3  -2   7      118.74      108.66      5.34 o 
  -2  -2   7      159.92      160.93      4.61 o 
  -1  -2   7      216.93      238.73      9.92 o 
   0  -2   7      393.97      387.94     15.59 o 
   1  -2   7      227.69      213.14      7.95 o 
   2  -2   7      103.15       97.04      4.51 o 
   3  -2   7      204.72      194.11     11.34 o 
   4  -2   7      147.66      160.31     12.43 o 
  -6  -1   7       50.48       48.98      5.34 o 
  -5  -1   7       26.22       23.43      1.26 o 
  -4  -1   7       67.18       66.88      3.86 o 
  -3  -1   7      143.60      145.39      4.40 o 
  -2  -1   7      144.09      139.00      4.48 o 
  -1  -1   7       15.03       18.35      1.55 o 
   0  -1   7      592.65      575.86     20.54 o 
   1  -1   7      153.29      139.13      4.54 o 
   2  -1   7      137.17      131.38      8.20 o 
   3  -1   7       42.74       41.82      3.11 o 
   4  -1   7      120.73      118.90      8.35 o 
  -6   0   7      174.87      165.86      7.64 o 
  -5   0   7       27.57       27.17      2.03 o 
  -4   0   7     1191.03     1196.43     45.58 o 
  -3   0   7        0.57        1.38      0.44 o 
  -2   0   7      374.48      374.74     11.11 o 
  -1   0   7        2.88        2.61      0.28 o 
   0   0   7       54.01       55.67      3.83 o 
   1   0   7      993.51     1013.11     39.16 o 
   2   0   7       54.14       57.40      2.71 o 
   3   0   7       18.66       16.32      1.64 o 
   4   0   7       67.41       63.85      4.84 o 
   5   0   7       45.59       45.26      3.07 o 
  -6   1   7       49.98       44.27      4.72 o 
  -5   1   7       25.97       23.53      2.36 o 
  -4   1   7       65.58       61.02      2.39 o 
  -3   1   7      144.34      131.71      3.38 o 
  -2   1   7      146.43      141.26      4.18 o 
  -1   1   7       15.85       16.33      0.67 o 
   0   1   7      581.48      532.13     15.56 o 
   1   1   7      154.28      147.61      4.88 o 
   2   1   7      148.31      134.67     11.10 o 
   3   1   7       45.24       45.68      2.99 o 
   4   1   7      116.72      109.52      7.19 o 
  -6   2   7      318.97      318.57     19.10 o 
  -5   2   7       75.48       72.21      5.73 o 
  -4   2   7      233.27      226.04      5.65 o 
  -3   2   7      120.68      117.89      3.81 o 
  -2   2   7      166.68      165.07      4.80 o 
  -1   2   7      213.75      219.17      7.49 o 
   0   2   7      391.35      377.38      8.86 o 
   1   2   7      218.50      215.80      7.72 o 
   2   2   7      100.72      103.11      5.45 o 
   3   2   7      210.11      229.02     11.81 o 
   4   2   7      147.16      149.59      8.25 o 
  -6   3   7      138.40      127.52     11.18 o 
  -5   3   7       19.34       23.26      2.68 o 
  -4   3   7       16.29       14.66      0.70 o 
  -3   3   7      106.48      103.10      3.13 o 
  -2   3   7      332.71      321.95      9.48 o 
  -1   3   7       75.74       65.54      3.15 o 
   0   3   7      292.73      286.13      7.01 o 
   1   3   7       67.51       64.25      4.10 o 
   2   3   7      133.15      131.05      6.91 o 
   3   3   7       59.20       54.34      4.06 o 
   4   3   7       13.58       15.23      1.74 o 
  -6   4   7      145.79      154.60     11.59 o 
  -5   4   7      106.74      102.52      8.36 o 
  -4   4   7      218.19      217.56      6.12 o 
  -3   4   7      225.04      214.81      5.49 o 
  -2   4   7      655.53      651.90     17.43 o 
  -1   4   7      145.37      133.33      4.12 o 
   0   4   7        2.28        3.82      0.31 o 
   1   4   7       38.94       34.96      1.67 o 
   2   4   7       19.83       18.73      1.25 o 
   3   4   7      131.21      135.89      8.08 o 
   4   4   7      146.21      142.75     13.40 o 
  -6   5   7       49.20       42.57      4.80 o 
  -5   5   7        8.66        8.42      0.98 o 
  -4   5   7       48.92       47.68      2.28 o 
  -3   5   7        6.75        7.45      0.71 o 
  -2   5   7      211.46      208.33      5.35 o 
  -1   5   7      221.35      231.70      6.34 o 
   0   5   7       72.83       65.93      2.56 o 
   1   5   7      139.26      139.18      3.79 o 
   2   5   7      319.02      332.53     10.27 o 
   3   5   7       97.89       97.06      4.93 o 
   4   5   7      118.69      113.54      9.90 o 
  -5   6   7      295.18      288.10     10.62 o 
  -4   6   7       53.37       52.58      2.70 o 
  -3   6   7      424.57      430.31     10.60 o 
  -2   6   7      120.32      122.93      3.22 o 
  -1   6   7       71.38       74.80      2.42 o 
   0   6   7      117.56      120.85      4.34 o 
   1   6   7        9.40        7.59      0.77 o 
   2   6   7      157.34      160.17      6.74 o 
   3   6   7       25.22       24.08      4.38 o 
  -5   7   7        6.06        7.22      1.16 o 
  -4   7   7       12.80       12.37      1.17 o 
  -3   7   7        1.08        0.74      0.42 o 
  -2   7   7       22.57       25.21      1.10 o 
  -1   7   7       65.77       64.71      2.30 o 
   0   7   7       85.08       82.75      3.05 o 
   1   7   7      165.34      165.39      5.79 o 
   2   7   7       75.89       67.90      7.59 o 
   3   7   7      142.11      147.08      6.05 o 
  -4   8   7       37.46       35.33      1.89 o 
  -3   8   7      174.60      184.10     10.00 o 
  -2   8   7       43.64       43.76      1.69 o 
  -1   8   7      242.18      240.11      9.64 o 
   0   8   7       52.76       47.57      2.34 o 
   1   8   7       32.44       29.10      1.74 o 
   2   8   7       21.19       22.13      1.35 o 
   3   8   7        0.18        0.65      0.49 o 
  -4   9   7       12.37       11.56      1.23 o 
  -3   9   7       15.41       14.74      1.29 o 
  -2   9   7       12.47       12.29      1.07 o 
  -1   9   7      124.45      134.87      6.97 o 
   0   9   7      104.44      110.20      5.02 o 
   1   9   7      123.88      126.19      7.43 o 
   2   9   7       25.97       26.12      2.31 o 
  -2  10   7        0.27       -0.72      0.72 o 
  -1  10   7      101.30      103.58      4.36 o 
   0  10   7        9.98       11.58      1.08 o 
   1  10   7       50.40       56.07      3.60 o 
  -2  -9   8       49.13       46.06      5.55 o 
  -1  -9   8       30.82       32.65      1.99 o 
   0  -9   8        3.40        3.67      0.74 o 
  -3  -8   8      155.07      127.30      8.61 o 
  -2  -8   8       36.25       35.27      3.18 o 
  -1  -8   8      159.76      149.83      8.28 o 
   0  -8   8       21.20       20.20      1.55 o 
   1  -8   8      151.60      156.45     16.64 o 
  -4  -7   8       70.94       65.61      4.96 o 
  -3  -7   8      107.74      109.18      5.88 o 
  -2  -7   8        5.00        6.88      1.62 o 
  -1  -7   8       15.61       17.31      1.89 o 
   0  -7   8       54.48       54.96      2.97 o 
   1  -7   8       19.45       20.77      2.16 o 
   2  -7   8       50.19       54.95      4.51 o 
  -5  -6   8       19.48       21.39      2.45 o 
  -4  -6   8       18.43       17.27      2.16 o 
  -3  -6   8       70.92       66.11      4.16 o 
  -2  -6   8      184.61      187.69     13.02 o 
  -1  -6   8      223.58      219.59     10.42 o 
   0  -6   8       65.86       60.81      3.33 o 
   1  -6   8      283.77      306.72     20.73 o 
   2  -6   8       45.98       42.18      4.93 o 
   3  -6   8      138.93      140.53     15.26 o 
  -5  -5   8      113.74      114.91     13.06 o 
  -4  -5   8       81.71       88.54      3.49 o 
  -3  -5   8       21.35       21.80      1.89 o 
  -2  -5   8      108.08      106.76     10.92 o 
  -1  -5   8       46.21       37.84      2.79 o 
   0  -5   8        2.82        1.98      0.43 o 
   1  -5   8       17.91       18.11      1.69 o 
   2  -5   8       85.55       81.38      7.49 o 
   3  -5   8       17.45       16.20      1.88 o 
  -5  -4   8       30.51       29.00      3.57 o 
  -4  -4   8       75.40       79.10      4.95 o 
  -3  -4   8      124.84      126.66      7.85 o 
  -2  -4   8       78.98       80.30      3.73 o 
  -1  -4   8       57.21       64.14      6.13 o 
   0  -4   8      337.02      334.43     14.62 o 
   1  -4   8       72.43       78.78      4.39 o 
   2  -4   8       95.73       80.71      7.14 o 
   3  -4   8      151.72      141.61     10.21 o 
  -6  -3   8      104.38      114.37      7.61 o 
  -5  -3   8       41.37       38.80      3.53 o 
  -4  -3   8      160.65      159.57      5.72 o 
  -3  -3   8       91.56       88.66      4.15 o 
  -2  -3   8       34.94       39.93      1.82 o 
  -1  -3   8       44.52       42.76      1.93 o 
   0  -3   8       61.06       61.27      3.74 o 
   1  -3   8       12.82       12.80      1.42 o 
   2  -3   8       41.72       39.33      2.95 o 
   3  -3   8        8.27        7.90      1.45 o 
  -6  -2   8        0.50        2.41      1.45 o 
  -5  -2   8       21.93       20.99      1.83 o 
  -4  -2   8       30.04       27.90      1.36 o 
  -3  -2   8       29.74       31.84      1.64 o 
  -2  -2   8      238.33      247.03      7.83 o 
  -1  -2   8       31.93       28.74      1.56 o 
   0  -2   8      259.72      266.44     12.23 o 
   1  -2   8       72.26       65.56      4.66 o 
   2  -2   8      203.61      209.68     11.98 o 
   3  -2   8       12.26       11.87      1.75 o 
   4  -2   8       61.86       65.36      7.10 o 
  -6  -1   8       69.69       61.01      5.36 o 
  -5  -1   8        8.04        8.90      0.76 o 
  -4  -1   8      121.09      123.06      4.05 o 
  -3  -1   8       33.50       31.02      1.49 o 
  -2  -1   8      119.32      127.89      4.91 o 
  -1  -1   8       16.38       19.67      0.85 o 
   0  -1   8       10.35        8.59      0.63 o 
   1  -1   8       39.60       42.49      3.24 o 
   2  -1   8       95.30       98.75      5.37 o 
   3  -1   8        5.91        5.59      1.28 o 
   4  -1   8      191.74      197.12     17.33 o 
  -6   0   8        0.67        4.10      1.61 o 
  -5   0   8       59.58       62.84      3.05 o 
  -4   0   8       69.19       70.87      3.06 o 
  -3   0   8      147.80      145.03      4.61 o 
  -2   0   8      242.73      217.74      5.73 o 
  -1   0   8        2.38        3.54      0.39 o 
   0   0   8      249.84      248.20     12.21 o 
   1   0   8       42.53       41.72      1.77 o 
   2   0   8      139.11      146.67      7.61 o 
   3   0   8        0.41       -0.63      0.63 o 
   4   0   8       59.64       56.14      3.50 o 
  -6   1   8       70.18       54.64      7.35 o 
  -5   1   8        8.76       10.90      1.56 o 
  -4   1   8      124.56      124.06      4.42 o 
  -3   1   8       35.19       32.03      1.47 o 
  -2   1   8      115.02      122.92      3.35 o 
  -1   1   8       16.20       22.36      1.66 o 
   0   1   8       10.22        7.74      0.49 o 
   1   1   8       39.89       39.55      1.83 o 
   2   1   8       95.95       93.06      6.31 o 
   3   1   8        5.35        5.83      0.86 o 
   4   1   8      188.87      187.94     11.42 o 
  -6   2   8        0.42        1.76      1.56 o 
  -5   2   8       21.04       22.49      1.35 o 
  -4   2   8       31.33       27.24      1.42 o 
  -3   2   8       32.05       32.10      2.17 o 
  -2   2   8      236.19      231.94      7.07 o 
  -1   2   8       30.38       28.50      2.95 o 
   0   2   8      266.00      283.16      9.04 o 
   1   2   8       71.15       69.82      3.17 o 
   2   2   8      204.01      181.20     12.38 o 
   3   2   8       11.47        9.96      1.39 o 
   4   2   8       61.25       73.49      7.03 o 
  -6   3   8      105.68      104.89      8.85 o 
  -5   3   8       43.66       39.82      2.82 o 
  -4   3   8      160.26      154.31      5.45 o 
  -3   3   8       92.33       86.88      2.50 o 
  -2   3   8       36.51       37.92      1.62 o 
  -1   3   8       46.48       42.40      3.41 o 
   0   3   8       60.82       60.68      2.14 o 
   1   3   8       12.87        9.00      1.22 o 
   2   3   8       42.25       42.37      2.09 o 
   3   3   8        7.58        8.68      1.44 o 
  -5   4   8       30.55       27.63      3.72 o 
  -4   4   8       73.95       71.65      2.79 o 
  -3   4   8      119.75      127.32      4.56 o 
  -2   4   8       80.92       78.16      2.71 o 
  -1   4   8       61.61       68.73      3.10 o 
   0   4   8      337.17      346.22     12.11 o 
   1   4   8       76.74       84.08      3.58 o 
   2   4   8       97.14      105.34      4.02 o 
   3   4   8      156.71      167.92      9.30 o 
  -5   5   8      118.20      125.82      7.23 o 
  -4   5   8       81.48       81.96      4.01 o 
  -3   5   8       23.01       22.47      1.11 o 
  -2   5   8      105.82      107.32      3.81 o 
  -1   5   8       45.52       40.45      1.91 o 
   0   5   8        2.76        2.31      0.55 o 
   1   5   8       17.59       18.70      1.11 o 
   2   5   8       88.27       99.94      4.94 o 
   3   5   8       16.39       15.23      2.17 o 
  -5   6   8       18.02       19.66      1.56 o 
  -4   6   8       18.28       20.59      1.65 o 
  -3   6   8       77.34       75.14      3.24 o 
  -2   6   8      185.52      200.37      5.90 o 
  -1   6   8      225.72      231.21      8.53 o 
   0   6   8       64.48       61.65      2.94 o 
   1   6   8      284.45      290.16     13.66 o 
   2   6   8       46.29       50.27      2.92 o 
   3   6   8      133.51      137.45     13.45 o 
  -4   7   8       69.73       74.91      3.59 o 
  -3   7   8      111.68      114.57      5.41 o 
  -2   7   8        4.64        8.15      1.04 o 
  -1   7   8       17.34       16.90      3.36 o 
   0   7   8       54.74       56.01      3.41 o 
   1   7   8       19.40       20.12      1.39 o 
   2   7   8       50.30       53.96      2.48 o 
  -3   8   8      153.03      150.09     10.81 o 
  -2   8   8       34.56       34.86      2.68 o 
  -1   8   8      162.15      175.21      6.59 o 
   0   8   8       21.05       22.49      1.80 o 
   1   8   8      151.25      163.93      5.67 o 
  -2   9   8       49.74       45.19      4.50 o 
  -1   9   8       29.46       31.77      3.17 o 
   0   9   8        3.41        3.42      0.85 o 
  -2  -8   9       80.67       52.81      8.57 o 
  -1  -8   9       11.49       10.68      1.87 o 
  -3  -7   9      164.60      120.36     11.99 o 
  -2  -7   9       31.85       33.30      4.51 o 
  -1  -7   9      253.56      245.57     21.03 o 
   0  -7   9       16.51       21.45      1.81 o 
   1  -7   9      185.55      194.93     17.57 o 
  -4  -6   9       47.65       48.53      6.46 o 
  -3  -6   9       26.43       26.19      3.67 o 
  -2  -6   9      113.23       85.12      8.90 o 
  -1  -6   9       20.01       16.84      1.63 o 
   0  -6   9      107.05      116.10      7.55 o 
   1  -6   9       50.69       50.02      5.68 o 
  -4  -5   9       71.56       81.43      5.65 o 
  -3  -5   9      146.23      155.83     13.58 o 
  -2  -5   9      109.58       98.02     11.04 o 
  -1  -5   9      201.28      214.73     36.76 o 
   0  -5   9       33.15       31.97      2.00 o 
   1  -5   9      100.90       98.25      9.52 o 
   2  -5   9       35.44       39.45      3.94 o 
  -5  -4   9       35.26       40.48      4.65 o 
  -4  -4   9      182.99      203.64     18.04 o 
  -3  -4   9       51.67       45.72      3.65 o 
  -2  -4   9       40.85       37.90      3.25 o 
  -1  -4   9       75.29       79.74     12.82 o 
   0  -4   9       47.92       50.32      4.21 o 
   1  -4   9      180.68      196.74     17.33 o 
   2  -4   9       74.74       81.11      5.76 o 
  -5  -3   9       86.17       95.13     10.15 o 
  -4  -3   9      178.83      197.56      9.56 o 
  -3  -3   9      241.74      263.53     12.19 o 
  -2  -3   9      195.34      199.86     15.68 o 
  -1  -3   9       99.87      102.42      5.68 o 
   0  -3   9      324.35      351.75     20.97 o 
   1  -3   9       90.49       96.65      8.89 o 
   2  -3   9       85.59       93.82      6.18 o 
  -5  -2   9       79.51       83.00      7.50 o 
  -4  -2   9      237.25      255.21     12.16 o 
  -3  -2   9      189.42      200.56      6.60 o 
  -2  -2   9       15.57       14.48      1.04 o 
  -1  -2   9      172.97      198.37     10.42 o 
   0  -2   9       62.43       76.19      5.55 o 
   1  -2   9       19.48       16.72      1.72 o 
   2  -2   9      292.71      300.30     20.19 o 
   3  -2   9       21.72       22.53      2.26 o 
  -5  -1   9      160.26      163.84     11.08 o 
  -4  -1   9      103.40      110.48      3.73 o 
  -3  -1   9       20.43       17.35      1.03 o 
  -2  -1   9      324.58      346.69     11.74 o 
  -1  -1   9       32.03       35.43      2.52 o 
   0  -1   9      397.84      428.95     31.72 o 
   1  -1   9       26.46       29.74      2.78 o 
   2  -1   9      144.89      151.07     13.07 o 
   3  -1   9       36.44       42.58      3.94 o 
  -5   0   9       46.55       43.03      2.52 o 
  -4   0   9       48.87       51.27      2.45 o 
  -3   0   9      114.77      118.73      4.00 o 
  -2   0   9        3.18        1.86      0.36 o 
  -1   0   9       93.58       94.61      2.93 o 
   0   0   9      112.63      130.66      7.31 o 
   1   0   9      108.43      112.31      4.68 o 
   2   0   9      148.27      151.81      9.75 o 
   3   0   9       11.15       10.09      1.72 o 
  -5   1   9      160.45      166.42      7.90 o 
  -4   1   9      101.80       97.29      5.14 o 
  -3   1   9       18.87       16.79      1.11 o 
  -2   1   9      320.28      338.83     10.66 o 
  -1   1   9       32.12       34.53      2.11 o 
   0   1   9      403.63      405.92     19.68 o 
   1   1   9       26.28       29.87      1.47 o 
   2   1   9      146.48      162.68      7.47 o 
   3   1   9       35.80       38.15      4.38 o 
  -5   2   9       80.43       84.56      4.97 o 
  -4   2   9      236.46      243.41      9.90 o 
  -3   2   9      190.46      196.08      7.34 o 
  -2   2   9       14.82       13.00      0.78 o 
  -1   2   9      174.39      186.92      7.05 o 
   0   2   9       62.74       75.16      3.66 o 
   1   2   9       21.03       20.60      1.26 o 
   2   2   9      292.08      287.92     20.22 o 
   3   2   9       21.34       18.68      2.92 o 
  -5   3   9       83.18       80.96      4.35 o 
  -4   3   9      181.74      182.34      9.83 o 
  -3   3   9      244.82      255.34      9.12 o 
  -2   3   9      198.82      193.07      5.90 o 
  -1   3   9       99.26      102.63      3.37 o 
   0   3   9      315.73      320.33     13.45 o 
   1   3   9       88.77       90.48      3.90 o 
   2   3   9       84.44       96.76      7.26 o 
   3   3   9        1.97        3.19      0.91 o 
  -5   4   9       36.89       30.46      2.41 o 
  -4   4   9      176.09      184.71     12.81 o 
  -3   4   9       49.93       51.90      2.30 o 
  -2   4   9       40.93       42.34      1.79 o 
  -1   4   9       72.82       79.03      3.04 o 
   0   4   9       46.37       52.92      2.45 o 
   1   4   9      179.15      202.13      7.68 o 
   2   4   9       74.28       79.00      7.15 o 
  -4   5   9       68.88       70.16      5.48 o 
  -3   5   9      143.34      159.31      7.67 o 
  -2   5   9      109.61      116.71      5.33 o 
  -1   5   9      200.21      213.80      7.67 o 
   0   5   9       35.75       32.46      1.80 o 
   1   5   9      100.33      111.81      4.50 o 
   2   5   9       36.71       44.41      3.81 o 
  -4   6   9       46.13       52.94      4.50 o 
  -3   6   9       28.88       29.00      2.16 o 
  -2   6   9      113.05      108.56      6.21 o 
  -1   6   9       21.64       20.03      1.98 o 
   0   6   9      108.29      120.91      4.49 o 
   1   6   9       50.34       56.71      2.80 o 
  -3   7   9      159.97      166.63     11.49 o 
  -2   7   9       32.74       35.91      2.46 o 
  -1   7   9      252.35      270.49     20.52 o 
   0   7   9       16.57       16.28      1.33 o 
   1   7   9      183.79      199.39      8.44 o 
  -1   8   9       11.85       13.27      1.14 o 
  -1  -6  10       26.63       27.77      2.88 o 
  -2  -5  10        8.61       10.97      1.64 o 
  -1  -5  10       44.35       38.33      3.99 o 
   0  -5  10        9.54       10.17      1.55 o 
  -3  -4  10       55.22       58.08      4.53 o 
  -2  -4  10      173.95      185.21     19.91 o 
  -1  -4  10       60.00       60.39      5.30 o 
   0  -4  10       33.14       34.24      3.61 o 
   1  -4  10       72.00       80.37      6.04 o 
  -4  -3  10       42.11       45.51      6.15 o 
  -3  -3  10      115.72      127.11      5.68 o 
  -2  -3  10       48.50       59.90      4.83 o 
  -1  -3  10      109.94      118.39      8.23 o 
   0  -3  10       58.41       60.98      5.71 o 
   1  -3  10       65.95       72.73      6.89 o 
  -4  -2  10        6.46        6.70      1.06 o 
  -3  -2  10       22.20       24.23      1.72 o 
  -2  -2  10       14.71       13.01      1.73 o 
  -1  -2  10       19.23       21.01      1.41 o 
   0  -2  10      219.68      230.02     16.02 o 
  -4  -1  10        9.84       11.96      1.34 o 
  -3  -1  10      119.51      136.80      4.84 o 
  -2  -1  10       14.44       17.67      1.37 o 
  -1  -1  10      145.86      169.33      8.61 o 
   0  -1  10       87.89      102.48      6.46 o 
   1  -1  10       30.46       33.43      3.12 o 
   2  -1  10       66.20       66.20      3.47 o 
  -4   0  10      143.85      155.61      5.09 o 
  -3   0  10        5.71        5.47      0.76 o 
  -2   0  10      172.72      181.54      7.12 o 
  -1   0  10        4.21        4.99      0.71 o 
   0   0  10       12.89       15.42      1.29 o 
   1   0  10        0.82        1.26      0.90 o 
   2   0  10        3.16        6.55      1.41 o 
  -4   1  10       10.19       11.56      1.19 o 
  -3   1  10      116.04      118.61      5.23 o 
  -2   1  10       14.68       16.53      1.18 o 
  -1   1  10      147.27      155.40      6.11 o 
   0   1  10       84.99      102.02      5.18 o 
   1   1  10       31.25       32.56      3.35 o 
   2   1  10       66.71       63.83      5.70 o 
  -4   2  10        5.79        6.69      1.13 o 
  -3   2  10       22.63       25.73      1.36 o 
  -2   2  10       16.76       16.90      1.97 o 
  -1   2  10       18.93       19.18      1.58 o 
   0   2  10      222.87      244.81     16.36 o 
   1   2  10       15.41       20.21      1.51 o 
  -4   3  10       44.05       44.60      3.51 o 
  -3   3  10      121.20      123.82      6.02 o 
  -2   3  10       45.84       52.66      3.31 o 
  -1   3  10      105.68      112.55      5.30 o 
   0   3  10       58.18       63.76      4.73 o 
   1   3  10       64.19       63.17      2.96 o 
  -3   4  10       54.92       58.14      2.98 o 
  -2   4  10      177.39      194.08      6.28 o 
  -1   4  10       58.28       55.74      4.03 o 
   0   4  10       32.23       39.37      3.03 o 
   1   4  10       73.32       76.61      5.78 o 
  -3   5  10      115.07      114.18      9.32 o 
  -2   5  10       10.90       14.80      1.50 o 
  -1   5  10       46.39       48.51      2.95 o 
   0   5  10        9.72       12.55      1.09 o 
  -1   6  10       27.50       24.55      2.24 o 
  -2  -1  11       19.80       17.39      1.73 o 
  -1  -1  11       57.87       64.03      3.74 o 
  -2   0  11       67.60       78.86      5.89 o 
  -1   0  11      100.03      112.16      6.22 o 
  -2   1  11       18.97       17.54      2.27 o 
  -1   1  11       58.82       65.34      3.54 o 
                                                 
